# Supplementary material for: Upregulated LAMA3 modulates proliferation, adhesion, migration and epithelial‑to‑mesenchymal transition of cholangiocarcinoma cells
Source: Sci Rep. 2023 Dec 18;13:22598. doi: 10.1038/s41598-023-48798-8 (PMC10730521; doi:10.1038/s41598-023-48798-8)
Supplement: Supplementary file 2 — Supplementary Tables. [file 41598_2023_48798_MOESM2_ESM.xlsx]

## Sheet: S1
Table S1: Correlation of the LAMA3B, LAMA5, LAMB3, LAMC2 with the clinicopathological parameters
	LAMA3B				LAMA5				LAMB3				LAMC2
Clinicopathological parameters	Upregulation	Unchanged	Downregulation	p-value	Upregulation	Unchanged	Downregulation	p-value	Upregulation	Unchanged	Downregulation	p-value	Upregulation	Unchanged	Downregulation	p-value
	15 (56%)	9 (33%)	3 (11%)		19 (66%)	9 (31%)	1 (3%)		24 (80%)	5 (17%)	1 (3%)		28 (94%)	1 (3%)	1 (3%)
Age (years)
<58	5	6	0		7	5	0		8	4	1		11	1	1
≥ 58	10	3	3	0.135	12	4	1	0.667	16	1	0	0.083	17	0	0	0.179
Gender
Male	8	5	3		13	4	1		7	2	0		18	0	1
Female	7	4	0	0.46	6	5	0	0.511	17	3	1	0.192	10	1	0	0.607
Histotype
Non-invasive	6	6	2		8	4	1		10	3	1		13	1	0
Invasive	9	3	1	0.461	11	5	0	0.828	14	2	0	0.471	15	0	1	0.724
Histotype (n = 27)
Non-papilloma	4	4	2		5	3	1		9	1	0		10	0	0
Papilloma	10	3	1	0.357	12	5	0	0.465	15	2	0	1	16	0	1	1
Histotype group (n = 13)
Well differentiation	5	5	2		7	3	1		8	3	1		11	1	0
Moderate differentiation	0	1	0	1	1	0	0	1	1	0	0	1	1	0	0	1
Metastasis
Absent	8	5	2		9	7	1		15	2	1		16	1	1
Present	7	4	1	1	10	2	0	0.234	9	3	0	0.773	12	0	0	1
Survival
<1 year	9	6	1		11	6	0		15	2	0		17	0	0
≥ 1 year (s)	6	3	2	0.731	8	3	1	0.667	9	3	1	0.351	11	1	1	0.179

## Sheet: S2
Table S2: DEGs of laminin signature in the GSE107943 cohort
Gene ID	baseMean	log2FoldChange	lfcSE	stat	pvalue	padj
LAMC2	42.9621	-3.02765	0.423995	-7.14076	9.28e-13	4.79e-09
PDLIM7	15.8022	-1.66934	0.285455	-5.848	4.98e-09	9.69e-06
MDFI	8.50197	-1.70645	0.292836	-5.82732	5.63e-09	9.69e-06
CEBPA	35.3969	3.13647	0.551627	5.68586	1.3e-08	1.68e-05
LAMB3	56.9253	-2.34322	0.418755	-5.59568	2.2e-08	2.27e-05
PMEPA1	42.9975	-1.94655	0.350674	-5.55088	2.84e-08	2.44e-05
TNC	7.03804	-3.2862	0.63717	-5.15749	2.5e-07	0.000184497
MMP7	180.516	-2.59576	0.515886	-5.03165	4.86e-07	0.000313654
SCGB3A1	7.51322	-4.89589	1.0055	-4.86911	1.12e-06	0.000642732
SYT8	13.1114	-3.83303	0.814486	-4.70608	2.53e-06	0.00124005
CYP2C8	34.103	3.43762	0.731916	4.69674	2.64e-06	0.00124005
HSDL2	12.9607	1.18633	0.255202	4.64861	3.34e-06	0.00143695
FSTL3	24.5825	-1.51678	0.328774	-4.61344	3.96e-06	0.00157208
LAMA3	7.07924	-2.37133	0.51904	-4.56868	4.91e-06	0.00180896
KRT17	108.938	-4.1162	0.905412	-4.54622	5.46e-06	0.00187889
ITGB4	38.6752	-1.68112	0.373117	-4.50562	6.62e-06	0.00213424
LIF	13.1484	-2.25971	0.504147	-4.48225	7.39e-06	0.00224191
TNFRSF21	33.5382	-1.20594	0.27498	-4.38557	1.16e-05	0.00331627
FAM3B	11.8511	3.04471	0.705986	4.3127	1.61e-05	0.00437975
DDIT4	83.28	-1.60318	0.380779	-4.21027	2.55e-05	0.00626732
CCND1	38.7786	-1.51636	0.362769	-4.17996	2.92e-05	0.00683833
ITGA3	19.456	-1.48885	0.357199	-4.16814	3.07e-05	0.0068897
COL1A1	56.0396	-1.4928	0.373705	-3.99459	6.48e-05	0.0128613
TFF3	117.196	3.76117	0.954634	3.93991	8.15e-05	0.0151353
TAP2	15.0779	-1.25937	0.321608	-3.91587	9.01e-05	0.0160281
ARL4C	25.6705	-1.70402	0.436248	-3.90608	9.38e-05	0.0161346
MYOF	11.6434	-1.54168	0.400723	-3.84725	0.000119449	0.0198824
SERPINE1	42.174	-1.86074	0.486848	-3.82202	0.000132366	0.0213439
HMGCS2	58.556	2.93824	0.771809	3.80696	0.000140687	0.0219983
TGFB1	19.9628	-1.18903	0.313703	-3.79031	0.000150456	0.022834
GADD45G	14.0465	1.5337	0.409156	3.74844	0.000177939	0.0250688
AGPAT2	101.293	1.23025	0.330013	3.72788	0.000193098	0.0250688
SEMA4B	12.1476	-1.12086	0.302402	-3.70652	0.000210126	0.0264452
MLXIPL	8.07928	1.83504	0.499055	3.67703	0.000235969	0.0275471
TM4SF20	9.19708	5.04005	1.37103	3.67611	0.000236814	0.0275471
FLNA	54.6419	-1.34038	0.364983	-3.67245	0.000240236	0.0275471
GPC3	8.39241	3.16309	0.874335	3.6177	0.000297228	0.031952
PSCA	40.57	-4.97758	1.38081	-3.60484	0.000312346	0.0328919
TMEM98	12.8399	1.25983	0.353476	3.56413	0.00036507	0.0369365
INSIG1	14.4673	1.27772	0.359179	3.55733	0.000374642	0.0370823
TM4SF1	165.348	-1.07648	0.303054	-3.55212	0.000382135	0.0370823
PHYH	17.314	1.23666	0.350038	3.53294	0.000410963	0.0377588
EHD2	9.78458	-1.22451	0.347814	-3.52059	0.000430582	0.0383069
IMPA2	8.75935	1.20392	0.345347	3.48611	0.000490102	0.0428631
TCEA3	12.9759	1.35742	0.390877	3.47275	0.000515159	0.0440931
TTR	96.2729	2.48826	0.719821	3.45677	0.000546685	0.0447761
CD164	22.8542	1.17584	0.342641	3.4317	0.000599811	0.0480698
TGM2	39.6187	-1.32406	0.38746	-3.41729	0.000632484	0.0485179
NME7	20.5878	1.16568	0.341852	3.40988	0.000649914	0.0486023

## Sheet: S3
Table S3: DEGs of laminin signature in the TCGA-CHOL cohort
Gene ID	baseMean	log2FoldChange	lfcSE	stat	pvalue	padj
TAT	318.706	4.3685	0.68234	6.40223	1.53e-10	2.77e-06
TF	3531.41	4.55308	0.740143	6.15163	7.67e-10	6.94e-06
CLDN18	92.5073	-4.83008	0.797471	-6.05674	1.39e-09	8.38e-06
FLJ22536	35.3832	-2.43837	0.43068	-5.66168	1.5e-08	6.78e-05
MSLN	822.232	-6.34841	1.15061	-5.51744	3.44e-08	0.000124502
TMPRSS4	259.958	-4.4447	0.811683	-5.47591	4.35e-08	0.000131294
SLC13A2	184.758	5.11568	0.949571	5.38736	7.15e-08	0.00018486
ABCB11	23.435	3.82657	0.716935	5.33741	9.43e-08	0.000213296
CD207	123.834	-3.60944	0.684388	-5.27396	1.34e-07	0.000268472
HS3ST2	98.5286	-3.15302	0.620863	-5.07845	3.81e-07	0.000688671
OSTalpha	45.2393	2.66011	0.528637	5.03201	4.85e-07	0.00079857
TRPM8	150.949	2.56194	0.513242	4.99169	5.99e-07	0.000896213
COL17A1	148.244	-4.48797	0.903648	-4.9665	6.82e-07	0.000896213
PI3	822.484	-3.66446	0.738321	-4.96324	6.93e-07	0.000896213
OR12D2	17.5004	-6.12557	1.26188	-4.85432	1.21e-06	0.00135531
CES2	3019.79	1.96273	0.405393	4.84154	1.29e-06	0.00135531
FCN2	13.496	4.46065	0.928338	4.80499	1.55e-06	0.00135531
ITGB6	633.407	-3.74006	0.778528	-4.80401	1.56e-06	0.00135531
MMP10	114.032	-3.13534	0.653393	-4.79856	1.6e-06	0.00135531
KLB	120.709	3.24698	0.676807	4.7975	1.61e-06	0.00135531
TMEM200C	37.9694	-2.77165	0.579182	-4.78545	1.71e-06	0.00135531
CLEC4G	26.1459	4.36853	0.912885	4.78541	1.71e-06	0.00135531
C22orf45	23.7972	2.96201	0.619209	4.78353	1.72e-06	0.00135531
SLC25A20	368.16	1.17735	0.24813	4.74492	2.09e-06	0.00157296
CDHR1	35.1605	3.08289	0.653405	4.71819	2.38e-06	0.00172262
LPA	31.7502	5.03473	1.07115	4.70031	2.6e-06	0.00179398
SUSD3	164.734	2.55249	0.544452	4.68819	2.76e-06	0.00179398
DIO3	116.144	-3.27369	0.698543	-4.68645	2.78e-06	0.00179398
CNTFR	28.012	3.77565	0.808552	4.66965	3.02e-06	0.00179398
SOX21	11.8978	-3.75982	0.805599	-4.6671	3.05e-06	0.00179398
APOC2	1587.4	2.96809	0.63733	4.65707	3.21e-06	0.00179398
ZNF676	9.05302	-3.85444	0.827734	-4.65661	3.21e-06	0.00179398
UPB1	261.298	3.831	0.823337	4.65302	3.27e-06	0.00179398
TFF3	367.833	-3.17912	0.686105	-4.63357	3.59e-06	0.00191311
ABHD6	139.021	1.95936	0.424843	4.61197	3.99e-06	0.00200737
FMO3	977.245	3.11008	0.674382	4.61175	3.99e-06	0.00200737
ST3GAL6	166.721	2.00105	0.434882	4.60137	4.2e-06	0.00205301
CD1A	66.9803	-3.69206	0.806919	-4.57551	4.75e-06	0.00226258
COX6B2	52.9982	-3.3934	0.743111	-4.56648	4.96e-06	0.0023016
LINGO4	11.9477	2.67056	0.587137	4.54845	5.4e-06	0.00244517
CEACAM5	146.029	-3.63075	0.799523	-4.54115	5.59e-06	0.00246967
RBP5	232.069	2.4658	0.544997	4.52443	6.06e-06	0.00258398
PIPOX	522.807	2.90444	0.642357	4.52153	6.14e-06	0.00258398
C2	2097.18	2.32638	0.517746	4.49328	7.01e-06	0.00282062
MEG3	523.871	-2.50714	0.55918	-4.4836	7.34e-06	0.00288758
PTPRN	9.59942	-3.73575	0.835149	-4.47315	7.71e-06	0.00291519
CLDN15	395.132	1.55349	0.347344	4.47248	7.73e-06	0.00291519
G0S2	444.752	2.07791	0.465194	4.46676	7.94e-06	0.00293315
TDRD10	18.9005	2.34359	0.527358	4.44402	8.83e-06	0.00319593
ALPL	550.925	2.51529	0.567195	4.43461	9.22e-06	0.00327321
AOX1	1818.23	2.82594	0.641713	4.40374	1.06e-05	0.00364487
SLC44A4	497.275	-3.99403	0.907105	-4.40305	1.07e-05	0.00364487
PCK2	1131.42	1.31438	0.299877	4.38306	1.17e-05	0.00374051
GPR128	48.1164	3.70409	0.84573	4.37976	1.19e-05	0.00374051
RELN	496.825	-3.05125	0.697293	-4.37586	1.21e-05	0.00374051
CES3	144.044	2.26827	0.518399	4.37554	1.21e-05	0.00374051
FNDC5	49.3739	2.27357	0.51976	4.37427	1.22e-05	0.00374051
C6orf142	36.5451	3.52745	0.807493	4.3684	1.25e-05	0.00374051
AQP9	498.716	2.96477	0.678932	4.36681	1.26e-05	0.00374051
CRYL1	729.205	1.19758	0.275403	4.34847	1.37e-05	0.00397059
PLG	3866.24	5.66441	1.30316	4.34667	1.38e-05	0.00397059
PLIN2	1845.51	1.3579	0.314605	4.3162	1.59e-05	0.00448884
LOC55908	76.8042	3.48826	0.809793	4.3076	1.65e-05	0.00459519
CNGB1	29.7606	-3.28849	0.764822	-4.29968	1.71e-05	0.00469034
SLC38A11	75.2675	2.66749	0.621426	4.29252	1.77e-05	0.0047718
MPPED1	14.8244	3.78413	0.883248	4.28433	1.83e-05	0.00487817
ACADSB	832.097	1.23354	0.288285	4.27889	1.88e-05	0.00492664
ACSL1	1549.52	1.80061	0.424037	4.24635	2.17e-05	0.00556369
ABAT	1006.2	1.8035	0.424818	4.24533	2.18e-05	0.00556369
PLBD1	433.642	-1.82446	0.430105	-4.24189	2.22e-05	0.00557139
MUC16	103.508	-5.29892	1.25272	-4.22994	2.34e-05	0.00579518
CBX2	235.815	-1.8352	0.43528	-4.21613	2.49e-05	0.00607812
SLC22A3	846.152	2.60728	0.623855	4.1793	2.92e-05	0.00705595
ODZ1	23.3319	2.26678	0.54497	4.15945	3.19e-05	0.00759668
OR2H1	10.2813	-4.29348	1.03702	-4.14021	3.47e-05	0.00806631
IL23A	67.0739	-2.03542	0.491675	-4.13977	3.48e-05	0.00806631
GNMT	80.9737	2.63384	0.637927	4.12876	3.65e-05	0.00835549
PIGR	1766.11	2.59785	0.630069	4.12312	3.74e-05	0.00845579
C10orf82	2.96154	-3.87718	0.941239	-4.11923	3.8e-05	0.00849345
LEAP2	220.569	2.2277	0.543136	4.10155	4.1e-05	0.00905748
STRA6	144.325	-2.66039	0.651714	-4.08214	4.46e-05	0.00972988
SLC47A1	185.683	2.10392	0.516867	4.07053	4.69e-05	0.0100001
BTNL8	43.8706	3.61248	0.888065	4.06781	4.75e-05	0.0100001
ETFDH	398.336	1.1183	0.274936	4.0675	4.75e-05	0.0100001
CACNG4	242.644	-2.85486	0.704396	-4.05292	5.06e-05	0.010437
ELOVL6	232.592	1.51742	0.374472	4.05215	5.07e-05	0.010437
C10orf116	603.792	2.09495	0.52064	4.02379	5.73e-05	0.0114242
RTN1	629.88	2.58483	0.642545	4.02281	5.75e-05	0.0114242
ECEL1	69.0216	3.76137	0.935548	4.0205	5.81e-05	0.0114242
KRT86	87.4162	-2.13501	0.531712	-4.01535	5.94e-05	0.0115512
ACOX2	138.005	2.0613	0.513993	4.01038	6.06e-05	0.0116717
EHHADH	676.756	1.824	0.456196	3.99827	6.38e-05	0.0120345
LOC80154	746.753	-1.03093	0.257942	-3.99673	6.42e-05	0.0120345
CDON	208.307	-1.2698	0.317791	-3.99571	6.45e-05	0.0120345
CRISP3	8.62403	-4.44496	1.11448	-3.98837	6.65e-05	0.0122862
SLC38A3	864.267	2.64028	0.6651	3.96975	7.19e-05	0.0131527
TDO2	245.446	1.99525	0.503062	3.96622	7.3e-05	0.0132155
CFHR4	38.4387	5.00752	1.26637	3.95424	7.68e-05	0.0137578
FADS6	16.2855	3.49708	0.886549	3.94459	7.99e-05	0.014183
C4BPB	707.106	2.49369	0.633629	3.93557	8.3e-05	0.0143781
KCNMA1	713.789	1.98354	0.504159	3.93436	8.34e-05	0.0143781
KCNB1	12.3882	2.45801	0.628383	3.91164	9.17e-05	0.0156513
SARDH	231.76	1.75176	0.448452	3.90625	9.37e-05	0.0158551
SEC14L5	26.9303	2.15572	0.55377	3.8928	9.91e-05	0.0165236
ITIH3	1725.57	2.64446	0.679829	3.8899	0.000100288	0.0165236
CHST8	66.8643	2.86943	0.737964	3.88831	0.000100946	0.0165236
FAM71E2	19.6843	-3.6415	0.936755	-3.88735	0.000101344	0.0165236
GBA3	126.124	2.88548	0.743002	3.88354	0.000102946	0.016635
ALDH6A1	356.75	1.52946	0.395364	3.86848	0.000109514	0.0175396
PDE8B	40.5493	-1.60969	0.416547	-3.86437	0.000111377	0.0176817
SERPINA7	344.29	2.94475	0.763397	3.85743	0.000114587	0.018033
RASSF10	7.46974	-2.6593	0.690357	-3.85206	0.000117129	0.0182741
HOXC13	7.66138	-3.91639	1.01785	-3.84771	0.000119228	0.0184426
SERPINC1	1108.72	3.71374	0.96575	3.84545	0.00012033	0.0184554
FOLH1B	7.07734	2.93038	0.764178	3.83469	0.000125724	0.0190063
SLC25A34	54.2839	1.72456	0.449968	3.83263	0.000126783	0.0190063
TMEM35	4.09219	-2.44587	0.638263	-3.83206	0.000127073	0.0190063
MAOA	2308.89	1.66152	0.434291	3.82581	0.000130342	0.019212
SLC25A18	84.984	2.28726	0.597957	3.82512	0.000130707	0.019212
SHISA2	62.9965	-1.58905	0.415614	-3.82338	0.000131633	0.019212
IGFL1	5.11653	-4.11897	1.08111	-3.80996	0.000138988	0.0199636
PDE7B	137.064	1.62826	0.42904	3.79514	0.000147563	0.0210283
FGF21	35.8374	4.0234	1.06134	3.79087	0.000150121	0.0212257
C2CD4B	131.139	-2.33386	0.616855	-3.78349	0.000154648	0.0216962
HS3ST3B1	21.7644	1.6944	0.448081	3.78147	0.000155903	0.0217041
AK5	23.0233	2.14821	0.572784	3.75046	0.000176508	0.024385
PGAM2	59.2343	1.69711	0.453319	3.74374	0.0001813	0.0248573
FHDC1	189.012	-1.34983	0.36132	-3.73581	0.00018711	0.025461
DCXR	1008.75	1.30401	0.349494	3.73115	0.000190604	0.0257429
ENPP7	14.488	2.87729	0.771887	3.72761	0.000193303	0.025762
WIF1	48.5979	-3.169	0.850376	-3.72659	0.000194091	0.025762
KLF15	430.831	1.62503	0.436205	3.72539	0.000195016	0.025762
ENPP1	259.025	1.7522	0.470577	3.72352	0.000196467	0.0257656
ANGPTL6	34.2778	2.56422	0.692696	3.70179	0.000214081	0.0278736
TRPA1	22.9353	-2.81539	0.761616	-3.6966	0.000218508	0.0280287
BTNL9	60.5858	1.61944	0.438284	3.69496	0.000219918	0.0280287
AKR1B15	15.5938	-2.63893	0.714595	-3.69289	0.000221716	0.0280602
CYP3A4	315.74	3.16137	0.856869	3.68945	0.000224744	0.0282459
FBXL21	9.80746	-3.83081	1.04066	-3.68113	0.000232204	0.0289823
SLC22A1	427.958	3.32523	0.904743	3.67533	0.000237547	0.029446
APOH	5227.44	2.68296	0.731165	3.66944	0.000243085	0.0299276
GPAM	533.142	1.72236	0.470146	3.66346	0.00024883	0.0304279
TMEM178	171.757	-1.80131	0.493246	-3.65196	0.000260243	0.03161
AQP5	149.667	-3.96021	1.08572	-3.64755	0.000264748	0.0317977
F13B	34.3436	3.39196	0.930064	3.64702	0.000265303	0.0317977
ABCB4	234.997	2.58315	0.710995	3.63315	0.00027998	0.0331054
MT2A	3797.21	1.56387	0.431038	3.62816	0.000285447	0.0331598
C14orf176	73.9702	1.78646	0.492434	3.62782	0.000285829	0.0331598
EPHA7	17.9367	-3.26861	0.904917	-3.61205	0.000303783	0.0350182
GPRC5A	440.053	-2.55343	0.708269	-3.60516	0.000311957	0.0357329
SOX8	102.281	2.16814	0.603137	3.59477	0.000324676	0.0369558
NCRNA00092	15.7079	1.93212	0.537963	3.59154	0.00032873	0.0371835
OXT	3.49604	3.27675	0.913144	3.58843	0.00033268	0.0373737
APOC1	4919.86	2.14944	0.599237	3.58697	0.000334542	0.0373737
ST8SIA3	91.5434	-3.36231	0.939023	-3.58064	0.000342753	0.0380088
FAM101A	48.9789	-2.08642	0.582915	-3.57929	0.000344528	0.0380088
RAPGEF4	137.639	1.47921	0.413512	3.57718	0.000347316	0.0380088
NUAK1	584.394	-1.08548	0.303529	-3.5762	0.000348628	0.0380088
LGR5	36.3637	-2.52259	0.706483	-3.57063	0.000356123	0.0385935
SHBG	60.744	2.92671	0.821094	3.5644	0.000364685	0.0390516
COL22A1	278.347	-2.10486	0.590777	-3.56287	0.000366823	0.0390516
RDH16	269.541	2.6182	0.736851	3.55323	0.000380536	0.0402745
FBP1	887.346	1.20793	0.340532	3.54718	0.000389377	0.0409706
ZIC4	8.64666	3.59592	1.01455	3.54434	0.000393599	0.0409928
C5orf27	28.1761	2.84391	0.802459	3.54399	0.000394118	0.0409928
TTN	155.306	1.42337	0.402185	3.53909	0.000401509	0.041523
CPEB3	146.559	1.0392	0.294264	3.53152	0.000413182	0.0424131
CLDN11	179.199	-1.47604	0.418084	-3.53048	0.000414804	0.0424131
RNF125	124.791	1.50412	0.426681	3.52516	0.000423223	0.0429188
GPR109B	10.4197	-1.9782	0.561292	-3.52437	0.000424493	0.0429188
SERPIND1	435.235	2.71353	0.770818	3.52032	0.00043102	0.0433367
A1BG	1628.21	2.67614	0.761434	3.5146	0.000440409	0.0436404
CYP2C8	1395.98	2.39133	0.68044	3.51438	0.000440784	0.0436404
QPCT	103.956	-1.50362	0.427883	-3.51408	0.000441275	0.0436404
APOC3	6446.25	4.04858	1.15509	3.50498	0.000456638	0.0446665
CMBL	1501.71	2.01091	0.573897	3.50396	0.000458392	0.0446665
CHRNA6	3.62496	-2.06249	0.58868	-3.50358	0.000459054	0.0446665
LDHD	305.964	1.67012	0.477642	3.49659	0.00047125	0.0456079
UGT1A8	78.6794	-3.43104	0.981737	-3.49487	0.000474297	0.0456587
EPHX2	852.878	1.23562	0.354346	3.48706	0.000488371	0.0463534
LRRN1	80.8067	-2.18024	0.625425	-3.48602	0.000490269	0.0463534
STAC2	12.1703	-2.91151	0.835352	-3.48537	0.000491461	0.0463534
LAMA3	1745.02	-1.42171	0.407926	-3.48521	0.000491758	0.0463534
RGN	423.488	1.50453	0.432897	3.47548	0.000509936	0.0478009
COL10A1	517.077	-2.03659	0.587216	-3.46822	0.00052392	0.0486252

## Sheet: S4
Table S4 : DEGs of laminin signature in the PCAWG cohort
Gene ID	baseMean	log2FoldChange	lfcSE	stat	pvalue	padj
ALB	7982.02	6.82202	1.01484	6.72224	1.79e-11	1.94e-07
ITIH2	262.076	6.13811	0.934503	6.56832	5.09e-11	2.76e-07
GALNT12	8.00331	-3.00361	0.491982	-6.10512	1.03e-09	3.72e-06
KRT17	43.266	-7.18251	1.20424	-5.96435	2.46e-09	6.67e-06
PAH	58.3559	6.68659	1.14746	5.82732	5.63e-09	1.22e-05
CPB2	101.772	6.1592	1.07077	5.75213	8.81e-09	1.23e-05
AMBP	504.042	6.05711	1.05356	5.7492	8.97e-09	1.23e-05
PSCA	34.0881	-8.05787	1.40206	-5.74716	9.08e-09	1.23e-05
GPRC5A	52.2106	-5.71603	1.01159	-5.65056	1.6e-08	1.93e-05
MROH6	9.45302	-2.68522	0.484701	-5.53995	3.03e-08	2.59e-05
ERO1A	36.9525	-2.00054	0.362481	-5.51901	3.41e-08	2.59e-05
SFTA2	22.372	-6.1445	1.11342	-5.51856	3.42e-08	2.59e-05
ENTPD2	6.35774	-2.45281	0.44459	-5.51701	3.45e-08	2.59e-05
IGF2	101.953	5.92027	1.07434	5.51062	3.58e-08	2.59e-05
APOH	896.31	6.3425	1.15104	5.51022	3.58e-08	2.59e-05
SERPINF1	75.0986	4.16883	0.763715	5.45862	4.8e-08	3.26e-05
TTR	305.177	6.27348	1.1539	5.43674	5.43e-08	3.47e-05
SERPINC1	272.651	6.90461	1.28333	5.38024	7.44e-08	4.49e-05
RBP4	839.994	6.27036	1.17943	5.31642	1.06e-07	6.05e-05
JUP	44.7432	-1.57251	0.299037	-5.25858	1.45e-07	7.88e-05
TMBIM1	50.6	-1.64273	0.313235	-5.24439	1.57e-07	8.11e-05
APOB	117.523	5.81136	1.12188	5.18001	2.22e-07	0.000109495
APOA1	2251.46	6.64311	1.29279	5.13857	2.77e-07	0.000130682
CD55	32.9283	-3.63366	0.713277	-5.09431	3.5e-07	0.000150786
CEACAM6	70.1097	-5.26336	1.03509	-5.08494	3.68e-07	0.000150786
HRG	151.222	7.02696	1.38265	5.08225	3.73e-07	0.000150786
LAMA3	7.53688	-2.62637	0.516877	-5.08124	3.75e-07	0.000150786
CES1	75.2984	5.55195	1.09453	5.07243	3.93e-07	0.000152294
HSD11B1	51.5284	4.93921	0.981091	5.0344	4.79e-07	0.000179453
KRT15	2.61975	-3.28591	0.6566	-5.00443	5.6e-07	0.00019799
TF	203.094	6.54271	1.30785	5.00266	5.65e-07	0.00019799
A2M	227.576	3.54221	0.708927	4.99658	5.84e-07	0.00019799
ALDOB	496.446	5.85398	1.18479	4.94092	7.78e-07	0.000255807
LAMB3	63.7174	-3.54513	0.721022	-4.91681	8.8e-07	0.000280901
CSTB	70.612	-1.95904	0.399526	-4.90341	9.42e-07	0.000292163
POU5F1	19.1834	-3.12101	0.637654	-4.89452	9.85e-07	0.000297201
ASGR2	96.7928	4.80444	0.985069	4.87726	1.08e-06	0.000315641
APOA2	1357.35	5.49491	1.1298	4.86362	1.15e-06	0.000329311
CYP2C8	159.426	5.65684	1.18043	4.7922	1.65e-06	0.000459218
SERPIND1	61.4294	6.19029	1.30663	4.73759	2.16e-06	0.000587016
SLC38A3	35.0325	6.21253	1.3148	4.72509	2.3e-06	0.000609094
TFR2	38.2542	5.07562	1.07767	4.70979	2.48e-06	0.000641005
RGN	18.0618	4.26594	0.910852	4.68347	2.82e-06	0.000712179
ENPP2	4.78168	4.96625	1.0666	4.65616	3.22e-06	0.00079495
VTN	420.999	4.11664	0.885548	4.64869	3.34e-06	0.000800219
TSPAN1	37.2005	-4.06919	0.875919	-4.64563	3.39e-06	0.000800219
PLAC8	9.98016	-4.30974	0.93154	-4.62647	3.72e-06	0.000859223
C7	18.0026	3.51285	0.761225	4.61474	3.94e-06	0.000890261
TUFT1	10.1103	-1.48633	0.325034	-4.57285	4.81e-06	0.00106605
PGLYRP2	14.7195	6.59168	1.44324	4.56729	4.94e-06	0.00107285
FMO3	38.4319	4.88023	1.07191	4.55283	5.29e-06	0.00112677
GC	378.77	4.64817	1.0239	4.53965	5.63e-06	0.00117647
ELOVL2	13.2463	6.4482	1.42524	4.5243	6.06e-06	0.00124129
SLC2A2	37.3796	5.76905	1.27776	4.51496	6.33e-06	0.00127325
LIPH	19.3008	-4.27274	0.947437	-4.50978	6.49e-06	0.001281
NBL1	7.39717	-2.58489	0.574906	-4.49619	6.92e-06	0.00134125
FTCD	51.079	4.7399	1.05585	4.48916	7.15e-06	0.00136197
ADH1B	77.2339	5.67903	1.26649	4.48406	7.32e-06	0.00137093
CYP4A11	38.7762	6.09819	1.3658	4.4649	8.01e-06	0.00147406
HMGCS2	101.798	5.79544	1.30208	4.45091	8.55e-06	0.00154724
PROX1	14.9322	3.9139	0.880076	4.44723	8.7e-06	0.00154819
TDO2	24.9362	5.16949	1.16491	4.43767	9.09e-06	0.00159247
GSTA1	160.686	5.36654	1.21123	4.43065	9.4e-06	0.00161907
SEMA3B	9.23101	-2.07757	0.471896	-4.4026	1.07e-05	0.00181448
CYSTM1	59.3147	-1.98279	0.452548	-4.38139	1.18e-05	0.00193987
CYP3A7	28.4735	7.0699	1.61362	4.38139	1.18e-05	0.00193987
FMO5	20.0001	4.21688	0.96754	4.35835	1.31e-05	0.00212353
CYP2W1	9.11136	-6.62914	1.52487	-4.34735	1.38e-05	0.00216495
APOM	43.9448	4.47816	1.03013	4.34719	1.38e-05	0.00216495
MUC5AC	10.1413	-7.03223	1.61865	-4.34451	1.4e-05	0.00216495
HPX	222.154	5.20072	1.20053	4.33202	1.48e-05	0.00225924
PFN2	8.51274	-2.10614	0.487279	-4.32226	1.54e-05	0.00232885
KNG1	153.548	5.91445	1.37059	4.31524	1.59e-05	0.00237109
SELENOW	34.4473	-1.28867	0.298863	-4.31191	1.62e-05	0.00237463
HHEX	12.0175	2.18537	0.50896	4.2938	1.76e-05	0.00248481
FGA	1053.29	4.66421	1.08658	4.29255	1.77e-05	0.00248481
APOC3	1357.58	5.73068	1.33564	4.2906	1.78e-05	0.00248481
F7	13.767	5.52315	1.28739	4.29019	1.79e-05	0.00248481
FGG	713.225	4.58464	1.07043	4.28298	1.84e-05	0.00253433
PTK6	9.26964	-2.43318	0.569145	-4.27515	1.91e-05	0.002568
ANGPTL3	37.0432	5.81351	1.36005	4.27447	1.92e-05	0.002568
S100P	99.0108	-5.98141	1.41114	-4.23872	2.25e-05	0.00297634
C6	36.1988	5.39072	1.27407	4.2311	2.33e-05	0.00304193
CERS4	6.05713	3.55374	0.840891	4.22615	2.38e-05	0.00307252
HILPDA	14.0759	-2.44091	0.578525	-4.21919	2.45e-05	0.00313166
C4BPA	105.651	4.47089	1.06558	4.19573	2.72e-05	0.00343372
LY6D	20.8503	-6.92187	1.6518	-4.1905	2.78e-05	0.00347357
INHBB	8.71615	2.51914	0.602621	4.18031	2.91e-05	0.00358192
HSD17B13	30.2326	6.01953	1.44065	4.17835	2.94e-05	0.00358192
AHSG	227.761	5.11762	1.22564	4.17545	2.97e-05	0.00358756
F10	18.9197	3.91687	0.940347	4.16534	3.11e-05	0.00370908
ADH1A	73.5848	6.30635	1.51525	4.16193	3.16e-05	0.00372408
APOC1	905.524	4.01092	0.964383	4.15905	3.2e-05	0.00373074
F3	24.3231	-3.26061	0.786535	-4.14554	3.39e-05	0.00391556
NDRG2	14.6846	2.27123	0.548424	4.14137	3.45e-05	0.00394544
CLIC3	4.58381	-3.33592	0.806413	-4.13674	3.52e-05	0.00398398
VSIG1	11.3415	-6.20777	1.50209	-4.13274	3.58e-05	0.00401215
UGT2B4	56.7466	5.78873	1.40734	4.11324	3.9e-05	0.00432228
SLC10A1	27.5911	7.01985	1.71061	4.1037	4.07e-05	0.00445893
SLC16A2	6.81306	2.09237	0.511862	4.08777	4.36e-05	0.0047077
SPARCL1	17.6633	2.47912	0.607072	4.08374	4.43e-05	0.0047077
GNMT	20.4667	5.31274	1.30108	4.08331	4.44e-05	0.0047077
CCL19	37.7774	6.06769	1.48647	4.08194	4.47e-05	0.0047077
CPE	14.8743	2.78585	0.682944	4.07918	4.52e-05	0.00471806
RIDA	86.4174	3.16275	0.776016	4.07563	4.59e-05	0.00473804
ALDH8A1	14.5244	4.37811	1.07471	4.07377	4.63e-05	0.00473804
MYO1B	17.2066	2.15677	0.529855	4.0705	4.69e-05	0.00476017
SERPINA5	45.52	3.82117	0.939929	4.06538	4.8e-05	0.00482069
OGDHL	10.3633	3.99899	0.984999	4.05989	4.91e-05	0.00489017
TTPA	6.59914	5.4205	1.3371	4.05391	5.04e-05	0.00490187
HSD17B6	42.5032	5.23797	1.29229	4.05326	5.05e-05	0.00490187
PIPOX	18.6975	4.90272	1.20966	4.05299	5.06e-05	0.00490187
LMO4	10.5212	-1.86749	0.461028	-4.0507	5.11e-05	0.00490628
CIB1	164.286	-1.60148	0.395965	-4.04449	5.24e-05	0.00499388
HLF	5.20939	4.53065	1.12103	4.04152	5.31e-05	0.00501361
C15orf48	40.9372	-3.34428	0.828175	-4.03813	5.39e-05	0.00504276
LRP10	35.3078	-1.9937	0.494836	-4.02902	5.6e-05	0.00519744
BHMT	36.11	6.93524	1.7249	4.02066	5.8e-05	0.00529727
BCL10	7.95308	-1.16281	0.289216	-4.02055	5.81e-05	0.00529727
HK2	16.2771	-2.85531	0.710682	-4.01771	5.88e-05	0.00531687
PROC	43.5575	4.17174	1.03904	4.01501	5.94e-05	0.00533371
PLBD1	21.7631	-3.29269	0.821278	-4.00922	6.09e-05	0.00542126
APOE	608.373	3.29407	0.822441	4.00523	6.2e-05	0.00546878
ADAMTS1	12.7564	2.87449	0.719765	3.99365	6.51e-05	0.00566442
SLC6A1	9.98934	4.35202	1.08989	3.9931	6.52e-05	0.00566442
F2	118.708	5.14474	1.29214	3.98158	6.85e-05	0.00589895
SULT1C4	5.85641	5.76382	1.45509	3.96114	7.46e-05	0.00637689
GLDC	10.0101	4.29481	1.08573	3.95571	7.63e-05	0.00645695
VILL	5.54815	-2.68795	0.679733	-3.95442	7.67e-05	0.00645695
KRT16	15.3597	-5.55025	1.40774	-3.94268	8.06e-05	0.00672929
ACADSB	14.3976	3.05775	0.776071	3.94004	8.15e-05	0.00674235
SPP2	33.2225	6.14512	1.56097	3.93674	8.26e-05	0.00674235
FGFR2	25.152	2.97896	0.757756	3.93129	8.45e-05	0.00684561
CYP4A22	14.7786	6.10775	1.55506	3.92767	8.58e-05	0.00689818
TRIM16	4.35429	-2.35121	0.599023	-3.92507	8.67e-05	0.00692162
PIK3AP1	17.5212	1.83259	0.468618	3.91062	9.21e-05	0.00729568
SLC38A4	17.0309	5.43593	1.39198	3.90519	9.42e-05	0.00737951
C14orf119	15.1814	-1.59894	0.409578	-3.90387	9.47e-05	0.00737951
CDR2L	13.6469	-2.07023	0.530639	-3.90138	9.56e-05	0.00737951
CTSO	14.8532	1.61909	0.415358	3.89805	9.7e-05	0.00737951
INHBE	12.7599	4.40622	1.13043	3.89783	9.71e-05	0.00737951
MAL2	61.8643	-1.51052	0.387563	-3.89748	9.72e-05	0.00737951
PRKCI	8.1437	-1.62039	0.416154	-3.89373	9.87e-05	0.00744268
SERPINB5	5.66372	-4.25617	1.09498	-3.88697	0.000101504	0.00760018
HES6	3.49259	-2.11068	0.543767	-3.88158	0.00010378	0.0077174
CYP27A1	39.7609	2.82968	0.729414	3.8794	0.000104716	0.00773404
MLXIPL	58.7233	3.69584	0.953924	3.87436	0.000106906	0.0078424
ANKRD37	9.96374	-2.42184	0.627088	-3.86204	0.000112443	0.00817113
AGXT	98.1126	5.81237	1.50642	3.85839	0.000114135	0.00817113
F13B	13.0889	6.42266	1.66498	3.8575	0.000114553	0.00817113
PLG	50.7936	6.50508	1.68795	3.85383	0.000116284	0.00817113
CDH24	3.97598	-1.82267	0.47296	-3.85375	0.00011632	0.00817113
WFDC2	130.524	-5.06152	1.31364	-3.85305	0.000116655	0.00817113
SERPINF2	146.394	4.44261	1.15467	3.84753	0.000119317	0.00830399
FBXO17	9.90251	2.48887	0.647708	3.84258	0.000121746	0.00841905
SEMA4B	21.8561	-1.57312	0.410399	-3.83314	0.000126519	0.0086938
ECT2	8.07447	-1.64611	0.43138	-3.81591	0.000135683	0.00926484
MT-CO1	18813.2	2.58529	0.678251	3.8117	0.000138012	0.0093636
CHRD	14.0737	4.12258	1.08216	3.8096	0.000139193	0.0093636
BIK	7.37588	-2.24751	0.590102	-3.80867	0.000139717	0.0093636
ARG1	54.583	6.02312	1.58843	3.79186	0.000149522	0.00995929
MT-ND1	7116.28	2.32702	0.615471	3.78088	0.000156274	0.0102828
DAP	41.1474	-1.10323	0.291954	-3.77878	0.000157596	0.0103074
ABHD17C	10.6372	-1.76711	0.46824	-3.77394	0.000160686	0.0104465
AKAP7	9.66326	2.50923	0.665608	3.76984	0.000163352	0.0105566
S100A2	17.4598	-4.29168	1.14122	-3.7606	0.000169508	0.0108256
ITIH1	80.4374	4.78572	1.27395	3.75659	0.000172245	0.0109018
ADH4	132.368	5.5848	1.48693	3.75592	0.000172709	0.0109018
CTSE	70.4415	-5.47068	1.45838	-3.7512	0.000175992	0.0110448
SERPINA6	73.5754	3.51457	0.937807	3.74765	0.000178503	0.0111379
SERPING1	239.659	2.4565	0.656241	3.74329	0.000181625	0.0112368
F9	37.9703	6.07961	1.62479	3.74179	0.000182714	0.0112368
TFCP2L1	5.95817	-3.59976	0.96221	-3.74113	0.000183192	0.0112368
GIMAP7	6.49365	2.52092	0.674131	3.7395	0.000184384	0.0112464
PCDH1	10.1037	-1.37072	0.368012	-3.72466	0.000195577	0.0117218
SMIM6	12.5354	-2.34106	0.628601	-3.72423	0.000195909	0.0117218
MT-ND5	2670.49	2.78285	0.74733	3.72372	0.000196305	0.0117218
OAF	30.6313	2.52275	0.677524	3.72348	0.000196496	0.0117218
DTX1	9.885	3.75635	1.00923	3.72199	0.000197657	0.0117266
F11	15.9262	4.33845	1.16658	3.71895	0.000200057	0.0118044
ITGA2	5.81562	-1.79809	0.484195	-3.71356	0.000204362	0.0119912
FGFBP1	3.30873	-5.39903	1.45499	-3.71071	0.00020668	0.0119912
MT-ATP6	16244.4	1.99316	0.537151	3.71062	0.000206752	0.0119912
PSMG3	21.5326	-1.59535	0.430228	-3.70816	0.000208772	0.0119912
DIO1	9.87347	5.51985	1.48909	3.70686	0.000209843	0.0119912
KLKB1	15.1122	3.47512	0.937483	3.70686	0.000209848	0.0119912
TRPM4	7.50013	-1.37705	0.371662	-3.70511	0.000211296	0.0120107
STRADB	12.9256	1.58766	0.428658	3.70378	0.000212407	0.012011
UGT2B10	18.377	6.43524	1.73914	3.70024	0.000215393	0.0121167
SLC2A1	26.4886	-2.95778	0.800683	-3.69408	0.000220689	0.0123506
STYK1	2.48893	-3.66718	0.993109	-3.69263	0.000221949	0.0123509
DAD1	168.609	-1.51727	0.41102	-3.69146	0.00022297	0.0123509
MXD1	8.10739	-1.7305	0.469933	-3.68244	0.000231012	0.0127315
CFHR1	65.514	5.02535	1.36694	3.67635	0.000236592	0.0129413
FBLN5	4.3076	2.34693	0.638524	3.67555	0.000237339	0.0129413
TRIM29	2.06163	-4.40951	1.20006	-3.67441	0.000238395	0.0129413
TSPAN3	36.044	-1.33991	0.365575	-3.66521	0.000247139	0.0133096
BHMT2	24.3405	5.00541	1.36654	3.66285	0.000249428	0.0133096
SLCO1B1	19.9111	5.31235	1.45037	3.66274	0.00024953	0.0133096
PPDPF	113.28	-1.23665	0.337683	-3.66217	0.000250083	0.0133096
PRMT5	13.2797	-1.33805	0.365507	-3.66081	0.000251415	0.0133152
ACAT1	21.0499	2.25837	0.618228	3.65298	0.000259216	0.0136617
GOT1	63.7154	1.94373	0.532281	3.65169	0.000260517	0.0136639
MMP1	3.12462	-3.06681	0.840938	-3.64689	0.000265429	0.0138546
NET1	17.7026	-1.12483	0.308571	-3.64527	0.000267111	0.0138612
FGB	583.937	3.72256	1.02147	3.64431	0.000268107	0.0138612
ARL14	45.2805	-3.27689	0.89967	-3.64233	0.000270183	0.0139023
PLIN5	15.3522	4.23108	1.16322	3.63737	0.000275431	0.0140811
AOX1	35.9234	4.39351	1.20813	3.63661	0.000276252	0.0140811
SLC22A7	29.2043	5.10796	1.40668	3.6312	0.000282102	0.0143034
PRR13	34.5635	-1.24654	0.343542	-3.6285	0.000285071	0.0143034
IL6ST	23.3939	1.50127	0.413784	3.62814	0.00028547	0.0143034
OSBPL2	13.8363	-1.08154	0.298127	-3.62777	0.000285884	0.0143034
A1CF	9.1615	3.26684	0.900839	3.62644	0.000287356	0.0143111
MT-CYB	9646.34	2.19943	0.607287	3.62173	0.000292636	0.0145075
MFSD10	27.6759	-1.24014	0.343233	-3.61312	0.000302532	0.0149299
ARHGEF40	10.2939	1.74333	0.482766	3.61114	0.000304856	0.0149766
CHMP5	33.4833	-1.07185	0.297461	-3.60333	0.000314169	0.0153646
MRPL52	15.3679	-1.41068	0.392165	-3.59715	0.000321717	0.0156037
LEAP2	27.6682	3.44351	0.957555	3.59614	0.000322969	0.0156037
CAPN8	14.018	-3.88926	1.0816	-3.59582	0.00032337	0.0156037
NDRG1	49.0223	-2.06003	0.573744	-3.59051	0.00033003	0.0158065
SERPINA11	37.3912	5.17999	1.44293	3.58992	0.000330776	0.0158065
PKLR	7.24898	5.56548	1.5507	3.58901	0.000331942	0.0158065
CORO2A	6.50996	-2.31671	0.647098	-3.58016	0.000343387	0.0162801
PPBP	5.95199	-5.00166	1.39879	-3.57571	0.000349282	0.0164876
ATP2B2	3.89164	4.63099	1.3027	3.55492	0.000378093	0.0177381
MT-CO3	23746	1.92256	0.541044	3.55342	0.00038026	0.0177381
REEP6	40.8386	2.50289	0.704417	3.55313	0.000380674	0.0177381
ATG9B	3.66789	-3.81643	1.07637	-3.54565	0.000391652	0.0181717
ALDH4A1	19.421	2.56017	0.72265	3.54275	0.000395974	0.0182524
METTL7A	29.7677	2.59317	0.732071	3.54223	0.000396755	0.0182524
CYP3A4	49.3595	4.5659	1.29032	3.53858	0.000402286	0.0182875
FGL2	6.65972	2.15922	0.610202	3.53852	0.000402371	0.0182875
ALDH1B1	21.085	2.05994	0.582169	3.53839	0.000402571	0.0182875
ALAS1	40.2411	2.37107	0.670572	3.53588	0.000406414	0.0183852
AKR1C4	16.3387	4.54151	1.28572	3.53226	0.000412024	0.0185616
CYP2A6	13.1252	5.06661	1.43597	3.52835	0.000418154	0.0187599
FGL1	110.907	4.21291	1.19666	3.52054	0.000430664	0.0191327
PAQR4	9.65441	-1.33565	0.379406	-3.52037	0.000430943	0.0191327
PLA2G12B	6.58998	5.42043	1.53995	3.51988	0.00043175	0.0191327
GPAM	8.894	3.48403	0.991808	3.5128	0.000443406	0.0195693
S100A10	243.371	-1.85911	0.529631	-3.51019	0.000447781	0.0196824
CFHR2	69.1254	5.45108	1.5553	3.50483	0.000456896	0.0200021
HOGA1	4.06556	3.66552	1.04692	3.50125	0.000463076	0.0201912
CPN1	9.59607	4.98996	1.42619	3.4988	0.000467366	0.0202185
ST6GAL1	21.5972	2.56372	0.73275	3.49876	0.000467425	0.0202185
ASAP2	5.55955	-1.71548	0.491194	-3.49247	0.000478584	0.0205542
GLYAT	11.4507	6.22442	1.78275	3.49147	0.000480362	0.0205542
ACOX2	9.05921	4.19414	1.20177	3.48998	0.00048306	0.0205542
AGTR1	14.2464	4.63642	1.32855	3.48982	0.000483339	0.0205542
SPINT2	74.4325	-2.46283	0.706035	-3.48826	0.000486174	0.0205542
S100A1	4.14748	4.77478	1.369	3.48779	0.000487033	0.0205542
RORC	8.62172	2.80436	0.804257	3.4869	0.000488656	0.0205542
PLA1A	4.764	2.41967	0.694268	3.48522	0.000491741	0.0205542
INHBC	6.03308	5.29089	1.51866	3.48392	0.000494118	0.0205542
FAM20A	11.4688	2.79668	0.805107	3.47368	0.000513377	0.0212738
RGS4	6.45062	3.66804	1.05966	3.46153	0.000537107	0.0221634
HJV	12.1936	5.83254	1.6854	3.46062	0.000538927	0.0221634
CD1D	4.7018	3.095	0.894855	3.45866	0.000542871	0.0222413
RHPN2	14.9809	-1.37696	0.39828	-3.45726	0.000545694	0.0222729
ECM1	12.0616	-1.71711	0.497223	-3.4534	0.000553562	0.0225094
LAMC2	41.4129	-2.67395	0.77536	-3.44865	0.000563388	0.0226485
RIMKLB	5.83454	-2.71122	0.786189	-3.44856	0.000563594	0.0226485
FBLN1	3.98419	3.31159	0.960479	3.44785	0.000565067	0.0226485
DACT2	3.73493	4.62397	1.34163	3.44654	0.00056782	0.0226485
SFN	38.6122	-2.51404	0.729648	-3.44555	0.000569906	0.0226485
B4GALNT3	6.0192	-2.5174	0.730793	-3.44475	0.000571584	0.0226485
TAT	13.0386	5.44955	1.58544	3.43724	0.000587669	0.0231547
SERPINA1	1635.93	2.67405	0.778063	3.4368	0.000588626	0.0231547
KCNK6	3.4265	-1.77453	0.516571	-3.43522	0.000592077	0.0232064
ITGB4	40.5596	-2.24005	0.652811	-3.4314	0.000600484	0.0234513
FABP1	138.644	3.99719	1.16871	3.42017	0.000625823	0.0243532
AKR1D1	6.35143	5.85434	1.71251	3.41856	0.000629524	0.0243619
EFNB1	15.201	-1.51236	0.44256	-3.41731	0.000632444	0.0243619
TMEM159	8.96985	-2.13247	0.624046	-3.41716	0.000632777	0.0243619
ABCC2	16.6505	4.46309	1.30736	3.41381	0.000640608	0.0245763
PRXL2B	13.9341	-1.38118	0.404838	-3.41168	0.000645643	0.0246482
ST14	41.9109	-1.81718	0.532725	-3.4111	0.000647023	0.0246482
HAO1	25.9153	5.52217	1.62046	3.40777	0.000654962	0.0248633
RFLNA	9.30643	-4.56235	1.34198	-3.39971	0.000674577	0.0255187
TMPRSS6	13.0654	3.03651	0.893512	3.3984	0.00067781	0.025552
LPCAT4	13.1786	-1.7916	0.527369	-3.39724	0.000680681	0.0255715
COL18A1	66.5812	1.3808	0.406912	3.39337	0.00069038	0.0258464
PLEK2	14.6873	-2.29916	0.677788	-3.39215	0.000693477	0.0258731
KCTD11	7.49187	-1.1955	0.352759	-3.38902	0.000701438	0.0260805
PHGDH	6.07828	2.4487	0.722759	3.38798	0.000704084	0.0260895
ALKAL2	2.42526	4.50688	1.33082	3.38654	0.000707807	0.0261383
ABAT	9.66464	3.07166	0.907403	3.38511	0.000711489	0.0261852
CPN2	16.4784	5.43524	1.6068	3.38265	0.000717898	0.0263097
CDC42EP2	3.48227	-1.83643	0.543008	-3.38196	0.000719719	0.0263097
CGNL1	3.03054	2.82756	0.836548	3.38003	0.000724775	0.0263252
RAPGEFL1	4.13133	-1.74141	0.515218	-3.37995	0.000724991	0.0263252
PGP	8.22198	-1.00652	0.298117	-3.37626	0.000734797	0.0265923
PCK2	23.9865	2.64143	0.782925	3.3738	0.000741385	0.0267416
ACSM5	9.48243	4.97368	1.47537	3.37113	0.000748596	0.0269123
LRRC75A	1.97526	-3.06345	0.909328	-3.36891	0.000754652	0.0270404
ETNK2	5.06558	4.01498	1.19253	3.36677	0.000760549	0.0271621
KRT19	338.045	-2.62646	0.781148	-3.36231	0.000772934	0.0275139
ASGR1	56.0541	4.24432	1.26325	3.35985	0.00077985	0.0275801
SLC39A11	8.69498	-1.17994	0.351189	-3.35984	0.000779873	0.0275801
CHPF	32.0465	-1.23504	0.367864	-3.35731	0.000787037	0.0277431
TNKS2	9.64385	1.06266	0.316703	3.35539	0.000792518	0.0278458
PSMB5	56.0717	-1.50525	0.449042	-3.35214	0.000801907	0.0279946
ABCC6	5.11535	2.98622	0.891499	3.34966	0.000809101	0.0281552
HAAO	18.4355	2.88884	0.863035	3.3473	0.00081603	0.0282698
MBOAT7	13.005	-1.06233	0.31742	-3.34677	0.000817602	0.0282698
CD9	35.3019	-1.43406	0.428645	-3.34556	0.000821177	0.0283032
ORM2	288.828	4.43596	1.32661	3.34384	0.000826282	0.0283891
CDH3	4.51521	-4.83099	1.44613	-3.34064	0.000835864	0.0285692
ITGB6	5.52154	-3.72118	1.11405	-3.34022	0.000837114	0.0285692
DGAT1	30.119	-1.39611	0.418428	-3.33655	0.000848242	0.0285692
SHBG	7.62609	5.13372	1.53864	3.33652	0.000848336	0.0285692
HID1	11.6128	-1.55624	0.466494	-3.33604	0.000849817	0.0285692
ITIH3	104.1	4.12192	1.23563	3.33589	0.000850271	0.0285692
MT-ND4	18260.3	2.00928	0.602581	3.33445	0.000854676	0.0285692
GJA4	6.2598	2.09322	0.627785	3.33429	0.000855176	0.0285692
FH	43.5517	1.01158	0.303404	3.33409	0.00085578	0.0285692
GATM	48.1938	3.00034	0.90012	3.33327	0.000858322	0.0285692
EDNRB	3.17187	2.59982	0.780124	3.33257	0.000860472	0.0285692
JPT1	28.4609	-1.72626	0.518511	-3.32927	0.000870735	0.0288219
SFRP5	24.1048	3.44748	1.0361	3.32736	0.000876742	0.0289325
SLC30A10	5.09126	3.62633	1.09068	3.32484	0.000884683	0.0290565
CFH	108.663	2.67701	0.805244	3.32447	0.000885854	0.0290565
APOL1	101.346	-2.33683	0.703259	-3.32285	0.000891017	0.0291
IL1R2	5.3338	-2.06245	0.620775	-3.32238	0.000892538	0.0291
CYB561	14.7507	-1.07584	0.323927	-3.32125	0.000896159	0.0291199
FOXQ1	10.7709	-2.29229	0.690341	-3.32051	0.000898515	0.0291199
NAT8	13.1563	3.90791	1.17765	3.31839	0.000905386	0.0292069
TMED3	34.0275	-1.58911	0.478932	-3.31802	0.000906578	0.0292069
ARHGEF16	11.092	-1.35209	0.408209	-3.31225	0.000925483	0.0297277
PPP1R1A	5.52298	4.66524	1.40935	3.31022	0.000932242	0.0298031
ABCD3	14.6226	1.4869	0.449229	3.30989	0.00093332	0.0298031
SELENOP	29.5104	1.65672	0.500885	3.30758	0.00094105	0.0299618
SRI	17.2811	-1.38012	0.417374	-3.30668	0.000944075	0.0299702
SMAP2	13.3915	1.01285	0.30648	3.30479	0.000950488	0.0300519
UPK3B	4.16449	-3.27673	0.99166	-3.30429	0.000952183	0.0300519
HABP2	96.0983	2.99254	0.905891	3.30343	0.000955114	0.030057
SIRT7	7.3023	-1.1353	0.343905	-3.30121	0.000962686	0.030192
RNASE1	57.1067	-2.15401	0.652621	-3.30055	0.000964963	0.030192
GSTA2	7.83714	5.66561	1.71834	3.29715	0.000976721	0.030472
KLF15	3.82199	3.17232	0.962782	3.29495	0.000984376	0.0304925
KLF9	8.88423	1.59779	0.484992	3.29447	0.00098609	0.0304925
C2	19.3096	2.76612	0.839751	3.29398	0.000987813	0.0304925
CLEC3B	2.89901	2.82642	0.858573	3.292	0.000994787	0.0304925
PLCB3	9.99762	-1.24226	0.377419	-3.29145	0.00099672	0.0304925
EDN1	6.00479	-1.69558	0.515262	-3.29071	0.000999353	0.0304925
TMEM150C	3.37041	3.39758	1.03258	3.29039	0.00100049	0.0304925
C1orf116	8.28278	-1.75614	0.533736	-3.29028	0.00100086	0.0304925
PLIN4	6.84615	4.96971	1.51109	3.28883	0.00100603	0.0304925
TSPAN13	27.6461	-2.15635	0.655765	-3.28831	0.00100792	0.0304925
DMGDH	5.66688	5.18406	1.57656	3.28821	0.00100827	0.0304925
CYP2B6	10.2586	3.53121	1.07478	3.28553	0.0010179	0.0306983
OLFML3	6.67608	1.55396	0.473562	3.28143	0.00103283	0.0310623
PTGFR	2.70164	3.67676	1.12314	3.27363	0.00106175	0.0318437
EZR	70.096	-1.54013	0.471069	-3.26944	0.00107762	0.0321183
ZNF281	7.53254	1.32265	0.404609	3.26896	0.00107944	0.0321183
C8B	47.5502	4.56667	1.39702	3.26887	0.00107978	0.0321183
MAN1A1	13.8004	1.94113	0.594667	3.26423	0.00109763	0.0324823
HPN	61.5333	2.47307	0.75765	3.26413	0.001098	0.0324823
F12	34.3418	3.04235	0.932528	3.26247	0.00110444	0.0325841
AFM	68.3927	5.27517	1.61754	3.26124	0.00110927	0.0326377
AGT	259.839	2.62744	0.806372	3.25835	0.00112064	0.0328832
PLLP	22.1289	-1.96776	0.604344	-3.25603	0.00112981	0.0330631
ANGPTL8	38.9608	4.79289	1.4728	3.25427	0.00113683	0.0331789
RBP5	15.7263	3.09891	0.953055	3.25155	0.00114777	0.0333191
ADH1C	123.553	3.37005	1.03746	3.24837	0.00116066	0.0335643
APOA5	25.2182	5.26002	1.61949	3.24795	0.0011624	0.0335643
ERICH5	16.2414	3.1588	0.973123	3.24604	0.00117021	0.0336349
TSPAN8	165.107	-3.17057	0.976978	-3.24528	0.00117336	0.0336349
UROC1	7.53318	5.60745	1.72798	3.24509	0.00117414	0.0336349
TSPO	62.7173	-1.19124	0.36756	-3.24095	0.0011913	0.0340367
RNASET2	15.5414	-2.02838	0.626592	-3.23716	0.00120725	0.0344018
KANK1	5.2892	1.8173	0.561633	3.23574	0.00121328	0.0344833
HAO2	14.6547	5.62079	1.73872	3.23271	0.00122622	0.0347426
MT-ATP8	7311.62	2.34559	0.725733	3.23203	0.00122915	0.0347426
SLC25A18	9.3524	4.95208	1.53421	3.22778	0.00124753	0.0350893
IL1R1	14.2974	1.31826	0.408964	3.22341	0.00126672	0.035458
ARL4D	8.67323	3.01156	0.934306	3.22331	0.00126717	0.035458
GPR160	2.85026	-1.79686	0.558257	-3.2187	0.00128772	0.0359403
VPS37B	9.11564	-1.22374	0.380313	-3.21773	0.0012921	0.0359617
DPYS	16.5766	5.44943	1.69392	3.21706	0.00129511	0.0359617
CD69	3.76839	3.22038	1.00126	3.21632	0.00129844	0.0359623
DPT	3.00866	3.81489	1.18807	3.21098	0.00132283	0.0364536
ALDH6A1	11.4504	2.81996	0.878229	3.21096	0.0013229	0.0364536
TP53INP1	24.8784	1.68096	0.523773	3.20934	0.00133041	0.0365678
EPHX2	11.6861	2.29206	0.714717	3.20695	0.00134149	0.0367514
CFL2	11.8663	2.03608	0.634995	3.20644	0.00134386	0.0367514
TFF3	13.607	-3.78696	1.18168	-3.20473	0.00135189	0.0368335
CDO1	20.0764	4.72778	1.47542	3.20436	0.00135365	0.0368335
GPC3	16.1408	3.45808	1.07945	3.20355	0.00135746	0.0368449
CCT5	30.4411	-1.03105	0.321938	-3.20263	0.00136177	0.0368656
N4BP2L1	6.42704	1.86072	0.581121	3.20195	0.00136501	0.0368656
SDC2	21.0453	1.75828	0.549973	3.19703	0.00138851	0.0373144
FRMD4A	3.17211	2.31467	0.725453	3.19066	0.00141948	0.0379709
GADD45G	31.4521	2.8525	0.894213	3.18995	0.00142297	0.0379709
CLIC1	206.21	-1.55547	0.487631	-3.18986	0.00142343	0.0379709
RHOU	15.5909	1.2001	0.376435	3.18806	0.00143232	0.0381144
ADAMTSL5	2.17063	-2.12542	0.667064	-3.18622	0.00144143	0.038263
FA2H	9.31	-2.5571	0.803239	-3.18349	0.00145513	0.0384982
CTSV	3.70427	-2.01277	0.632341	-3.18304	0.00145738	0.0384982
CBS	15.4339	3.26493	1.02607	3.18199	0.00146265	0.0385437
PON1	31.2333	4.30024	1.35195	3.18076	0.00146889	0.0385916
DOK4	11.8655	-1.21157	0.380969	-3.18023	0.00147158	0.0385916
TMC7	2.03924	-2.0449	0.643811	-3.17625	0.00149195	0.0390286
ELF4	6.83609	-1.32789	0.418158	-3.17557	0.00149543	0.0390286
MISP	35.7433	-2.34986	0.741088	-3.17082	0.00152007	0.0395766
ELOVL1	36.9285	-1.0271	0.324212	-3.16799	0.00153496	0.0398685
RASSF6	3.27796	-2.39379	0.756114	-3.16591	0.00154597	0.0400436
MT-CO2	22210.4	1.64729	0.520691	3.16366	0.00155797	0.0400436
ACSM2A	13.2223	5.11129	1.61583	3.16326	0.00156011	0.0400436
C2orf72	21.2155	1.92197	0.607592	3.16326	0.00156014	0.0400436
MGAT3	2.49472	-3.04643	0.963309	-3.16246	0.00156442	0.0400587
SERPINB6	33.0302	-1.17888	0.373101	-3.15968	0.00157942	0.0403477
BLNK	10.873	1.90603	0.603852	3.15645	0.00159701	0.0406734
TTC39C	6.39823	1.73629	0.550159	3.15597	0.00159966	0.0406734
PID1	6.29471	2.62034	0.831737	3.15044	0.00163023	0.0412802
COLEC11	19.3193	1.79474	0.569708	3.15028	0.00163113	0.0412802
FAM8A1	13.7317	1.13261	0.359671	3.14901	0.00163827	0.0413643
PTPRC	6.52509	2.36588	0.752053	3.1459	0.00165577	0.0416512
SARDH	6.45048	3.33533	1.06058	3.14483	0.00166184	0.0416512
GLYATL1	7.8494	5.17811	1.64688	3.14418	0.00166551	0.0416512
SGPP2	6.57922	-2.03936	0.648733	-3.1436	0.00166881	0.0416512
UPB1	9.10604	4.92061	1.56744	3.13927	0.00169368	0.042175
MT-ND4L	6725.03	2.46942	0.787045	3.13759	0.00170345	0.0422918
RHOF	4.41713	-2.49023	0.793916	-3.13663	0.00170899	0.0422918
QKI	5.32792	1.43264	0.456772	3.13645	0.00171006	0.0422918
BNIP3L	20.5975	-1.4075	0.448869	-3.13567	0.00171461	0.042308
ADHFE1	6.5874	2.93635	0.936701	3.13478	0.00171982	0.0423404
ACAA2	36.7481	1.65043	0.527211	3.13049	0.00174517	0.0426478
MICALL2	16.6348	-1.09832	0.350856	-3.13041	0.00174564	0.0426478
EFNA3	3.47092	-2.47394	0.790321	-3.13029	0.00174632	0.0426478
GHR	4.48007	3.83409	1.22494	3.13001	0.00174802	0.0426478
YBX3	15.9645	-1.51687	0.484905	-3.12819	0.00175889	0.0427432
LECT2	10.5555	5.13702	1.64225	3.12803	0.0017598	0.0427432
PRODH2	12.024	4.6463	1.48576	3.12722	0.00176468	0.042766
SLC22A10	8.42963	6.27312	2.00738	3.12504	0.00177783	0.0429886
EPS8L1	26.5811	-2.28902	0.733016	-3.12275	0.00179171	0.0431732
ABCA6	2.89974	4.16181	1.33286	3.12247	0.00179341	0.0431732
APBB1IP	9.35157	2.07817	0.666074	3.12002	0.00180836	0.0432441
HEG1	4.71491	1.63514	0.524148	3.11961	0.00181093	0.0432441
SMOC1	10.0906	3.12618	1.00231	3.11897	0.00181482	0.0432441
MS4A6A	7.60425	1.72758	0.55399	3.11843	0.00181818	0.0432441
BCHE	7.5135	4.61642	1.4806	3.11794	0.00182123	0.0432441
SDCBP2	32.0861	-1.86573	0.598433	-3.11769	0.00182271	0.0432441
MMUT	16.1754	1.56389	0.501725	3.11702	0.0018269	0.0432441
SLC39A4	4.5902	-2.0365	0.653393	-3.1168	0.00182823	0.0432441
ITPR3	15.7442	-1.65843	0.532401	-3.115	0.00183946	0.0433373
PLIN1	2.14433	4.17488	1.34051	3.1144	0.00184319	0.0433373
UNC93B1	14.727	-1.03628	0.332755	-3.11425	0.00184414	0.0433373
TES	16.1327	-1.21933	0.391715	-3.1128	0.00185323	0.0433387
VSTM2L	2.731	-3.01922	0.971289	-3.10847	0.00188058	0.0437872
CD4	11.1647	1.42423	0.458468	3.1065	0.00189314	0.0437872
ITGA6	17.1412	-1.43127	0.460739	-3.10648	0.00189331	0.0437872
PLEKHN1	3.11365	-1.75554	0.565147	-3.10634	0.00189419	0.0437872
FXYD1	3.81563	4.58372	1.4757	3.10613	0.00189555	0.0437872
APLP1	6.59823	-2.94935	0.950842	-3.10183	0.00192326	0.0443329
PRR15	5.07959	-3.175	1.02509	-3.09729	0.001953	0.0448981
TACC1	12.6183	1.96344	0.634018	3.09683	0.00195605	0.0448981
ELMO1	1.75489	2.93544	0.94837	3.09524	0.00196653	0.0450434
DDIT4	121.952	-2.09094	0.676516	-3.09075	0.00199653	0.0456344
A1BG	4.54937	5.36636	1.73763	3.08833	0.00201287	0.0457867
THRSP	12.0637	5.3353	1.7279	3.08773	0.00201694	0.0457867
TRIP10	23.9948	-1.2367	0.400603	-3.0871	0.00202116	0.0457867
ACOT12	7.95045	5.19937	1.68436	3.08685	0.0020229	0.0457867
FXYD3	50.0532	-3.72338	1.20629	-3.08665	0.00202428	0.0457867
ART4	3.65915	2.79102	0.90589	3.08097	0.00206325	0.0465712
SLC22A9	4.74157	5.44423	1.76789	3.07951	0.00207339	0.0467029
THPO	3.55178	4.47808	1.45551	3.07664	0.00209348	0.0470577
CYP2C9	115.647	3.31491	1.07813	3.07468	0.00210727	0.0472699
SLC25A30	5.72399	1.78376	0.580987	3.07022	0.00213898	0.0477838
CAT	41.5282	1.88954	0.61716	3.06167	0.00220106	0.048994
ABHD4	15.4606	-1.79	0.584677	-3.06152	0.00220218	0.048994
MUC1	151.578	-3.04235	0.994615	-3.05883	0.00222205	0.0493351
CLEC10A	3.31872	2.38587	0.780626	3.05636	0.00224044	0.0495805
SLC7A2	11.8126	3.10035	1.01447	3.05612	0.00224224	0.0495805
OCIAD2	33.8313	-1.44801	0.473946	-3.05522	0.00224894	0.0496275
RBPMS2	3.01594	2.45565	0.804147	3.05374	0.0022601	0.0497726
KHK	14.6952	2.57249	0.842583	3.0531	0.00226491	0.0497776
NR5A2	5.98164	2.00333	0.656346	3.05225	0.00227134	0.049818
LIPC	5.58536	3.79884	1.24504	3.05117	0.00227954	0.0498972
PROZ	5.24293	5.08107	1.66563	3.05053	0.00228436	0.049902

## Sheet: S5
Table S5: DEGs of laminin signature in the Microarray Datasets
Gene ID	logFC	AveExpr	t	P.Value	adj.P.Val
ATP13A5	7.86851	7.26687	104.257	0	0
MYBPC3	7.65166	7.4232	141.983	0	0
PPP1R9B	6.52749	8.02962	65.1348	2.35e-300	4.1e-298
POSTN	6.42416	8.05593	64.1327	2.69e-296	4.37e-294
DUSP4	6.25201	7.75993	84.4148	0	0
BNIP3L	6.11591	8.59827	70.214	2.90807039142158e-320	8.15108020311951e-318
VASP	6.08989	8.03228	85.5222	0	0
EPB41L2	6.05488	7.62691	78.0723	0	0
SLC39A13	5.96247	7.08507	94.1124	0	0
ADAM28	5.89939	7.59144	89.2878	0	0
LCE1D	5.87339	7.13013	49.377	6.27e-231	3.56e-229
MGST1	5.81286	8.62974	48.1228	7.42e-225	3.89e-223
CNP	5.65146	7.00858	80.2267	0	0
TMEM50A	5.58155	7.79945	79.1852	0	0
LYPLA2	5.57619	8.23142	61.3159	1.22e-284	1.58e-282
HMGA1	5.54224	7.46917	79.611	0	0
RPL34	5.52665	8.59271	60.715	4.17e-282	5.1e-280
CXCL2	5.5076	8.758	44.3168	6.66e-206	2.51e-204
NACA	5.44533	9.65252	31.7352	6.28e-138	9.14e-137
CD53	5.37845	7.80179	64.9084	1.92e-299	3.24e-297
SAMHD1	5.36508	7.24704	64.0746	4.65e-296	7.36e-294
EIF2S2	5.29074	7.49514	71.6528	0	0
ANXA2	5.28751	9.55859	41.484	2.75e-191	8.47e-190
TIMP3	5.27113	8.40732	47.5583	4.28e-222	2.12e-220
APOD	5.21464	8.23188	26.7161	3.91e-109	3.67e-108
THBS2	5.21358	10.4449	41.2598	4.12e-190	1.25e-188
CTSD	5.18013	9.74891	33.2831	1.12e-146	1.9e-145
RPSA	5.17732	9.95229	30.9406	2.09e-133	2.86e-132
CALCOCO1	5.13269	7.78141	75.0108	0	0
MAPKAPK2	5.11429	7.84894	74.174	0	0
FKBP10	5.10997	7.61514	69.1354	3.98134658499325e-316	9.91945128768723e-314
INHBA	5.10613	7.27843	54.0797	5.91e-253	5e-251
PTPN6	5.06524	7.51254	79.9088	0	0
CLDN4	5.06076	7.27082	65.9103	1.82e-303	3.31e-301
CAMTA2	5.04014	7.72172	43.5174	8.03e-202	2.9e-200
CTSE	5.03251	7.93769	37.5957	1.55e-170	3.64e-169
VEGFA	5.02332	8.00303	58.8537	3.79e-274	4.11e-272
TEAD3	4.99248	7.51067	94.2315	0	0
PNRC1	4.97532	7.43401	49.5226	1.25e-231	7.23e-230
SRC	4.96607	8.76958	58.2994	9.57e-272	9.98e-270
SF3B5	4.94109	9.09368	43.7827	3.52e-203	1.3e-201
VDAC2	4.93905	8.04219	24.1055	4.36e-94	3.23e-93
PLAT	4.93288	8.8032	46.3612	3.51e-216	1.55e-214
ACTR3	4.91582	8.73086	38.7422	9.79e-177	2.49e-175
COX7C	4.91552	10.7647	31.8367	1.67e-138	2.44e-137
RAD23A	4.90678	9.28608	49.7406	1.13e-232	6.68e-231
GRASP	4.88844	7.42104	71.0141	1.97626258336499e-323	6.04242284863845e-321
EIF2B1	-4.86137	7.87102	-41.5351	1.49e-191	4.59e-190
DND1	4.85004	6.56831	88.8735	0	0
ATP6V1A	-4.82405	8.2127	-28.1204	3.12e-117	3.29e-116
MMP2	4.8169	7.81223	36.3628	8.42e-164	1.8e-162
ARF6	4.78683	6.91729	65.4145	1.76e-301	3.12e-299
PCMTD1	4.76234	8.63096	46.4569	1.17e-216	5.33e-215
SF1	4.75762	7.34765	71.8829	0	0
OLFML2B	4.74269	7.98727	52.9928	5.74e-248	4.44e-246
LAMA3	4.70631	7.64027	63.8889	2.66e-295	4.16e-293
PLP2	4.70471	7.95244	43.2959	1.1e-200	3.87e-199
GLUL	4.69348	7.30896	49.4577	2.57e-231	1.47e-229
HSP90AA1	4.67455	10.3723	41.4208	5.9e-191	1.81e-189
COMMD6	-4.66424	8.21361	-23.1622	1.12e-88	7.6e-88
CD164	4.65037	7.81038	46.2678	1.02e-215	4.47e-214
GLB1	4.64051	7.74665	47.1977	2.54e-220	1.21e-218
CLPTM1L	4.62991	8.69144	32.5408	1.72e-142	2.68e-141
BRWD3	4.62803	7.08963	73.8841	0	0
MOCS2	4.62341	7.15373	79.4583	0	0
PPIA	4.61963	8.34384	41.7991	6.2e-193	1.95e-191
SLC17A5	-4.61281	7.38148	-25.6003	1.07e-102	9.18e-102
FBLN5	4.61228	7.98815	43.3093	9.38e-201	3.31e-199
ME2	4.60808	8.41898	36.9208	7.38e-167	1.64e-165
IL2RG	4.60239	6.81285	67.3274	0	9.23e-307
HSPG2	4.58937	8.12048	32.5673	1.22e-142	1.92e-141
PVRIG	4.57981	6.99518	48.4481	1.94e-226	1.03e-224
IL3RA	4.57227	6.70875	20.2201	4.86e-72	2.46e-71
UBE2J2	4.56759	7.65443	45.2483	1.29e-210	5.18e-209
CDKN1B	-4.54837	7.69204	-34.4028	6e-153	1.12e-151
APEX1	4.54547	9.43984	41.8617	2.93e-193	9.26e-192
ARMCX6	-4.53959	7.3159	-32.0215	1.49e-139	2.22e-138
CHD3	4.53545	6.95239	83.0397	0	0
KSR1	4.5108	6.6412	95.0875	0	0
MAB21L2	4.51041	7.49421	45.5009	6.96e-212	2.84e-210
APOL1	4.50254	7.17523	69.8413	7.72017096878615e-319	2.07734362206734e-316
IFI44L	4.48963	8.02619	42.9656	5.51e-199	1.89e-197
APLP2	4.47935	8.12206	33.2314	2.19e-146	3.68e-145
PRSS22	4.47853	7.26814	61.106	9.31e-284	1.18e-281
DNAJB13	4.47353	6.40885	78.7336	0	0
C1R	4.46159	9.06185	32.426	7.65e-142	1.19e-140
SLC25A26	4.45422	7.21833	103.388	0	0
AKR1C1	4.44633	6.77944	28.4397	4.51e-119	4.92e-118
UBE2E3	4.42978	7.67564	46.4397	1.43e-216	6.43e-215
RFX1	4.42636	7.53736	60.5402	2.29e-281	2.73e-279
AGR2	4.41987	7.67985	30.2537	1.75e-129	2.26e-128
CDC123	-4.41644	8.06078	-36.2767	2.51e-163	5.33e-162
MT1A	-4.41351	8.44193	-16.4105	1.71e-51	5.76e-51
PDIA3	4.40922	6.80319	35.7598	1.76e-160	3.63e-159
PDLIM1	4.40844	8.45854	29.4132	1.14e-124	1.37e-123
ATP2A3	4.39681	6.83128	91.5035	0	0
EML3	-4.39526	8.53539	-30.6394	1.09e-131	1.46e-130
TFRC	-4.39349	8.13548	-22.7749	1.83e-86	1.19e-85
SP3	4.37747	7.48421	64.8554	3.15e-299	5.23e-297
ALG10B	-4.36661	6.37573	-25.7415	1.65e-103	1.42e-102
ATXN10	4.35363	7.08478	67.6338	2.75019761868439e-310	6.07e-308
RAP2B	4.34794	6.72611	71.6487	0	0
SYNE2	4.34212	7.65866	37.7404	2.53e-171	6.02e-170
EEF1A1	4.32821	11.8242	27.1821	8.01e-112	7.83e-111
FRRS1	-4.32807	6.55706	-26.9287	2.32e-110	2.22e-109
LCE3B	4.32759	6.4078	59.1616	1.78e-275	1.96e-273
RPL37	4.32716	8.17255	33.0672	1.84e-145	3.04e-144
FAM20C	4.32005	7.61415	59.8111	2.91e-278	3.35e-276
TMEM106B	4.31464	7.17421	51.9052	6.47e-243	4.63e-241
POLR2K	4.30235	6.99357	59.5772	2.92e-277	3.33e-275
ZNF331	4.30002	7.15166	66.6289	2.51e-306	4.9e-304
CALU	4.29606	9.04817	44.1463	4.91e-205	1.83e-203
HLA-F	4.29495	8.87547	28.2355	6.77e-118	7.24e-117
TMSB10	4.29027	10.9856	21.2243	1.15e-77	6.41e-77
SLC35E3	-4.28614	7.79486	-27.4451	2.43e-113	2.43e-112
VAMP2	4.27689	7.9935	52.0128	2.03e-243	1.47e-241
ATP1A1	4.27472	10.2016	32.3053	3.68e-141	5.66e-140
LSR	4.27076	8.14168	49.8524	3.29e-233	1.98e-231
F2RL2	4.25742	6.53138	76.8548	0	0
RPL10A	4.25569	10.5426	31.6713	1.45e-137	2.08e-136
TPT1	4.24795	12.0701	28.5173	1.61e-119	1.78e-118
FANCM	-4.23527	6.2276	-23.6571	1.64e-91	1.16e-90
PALLD	4.23314	8.48431	29.1937	2.08e-123	2.44e-122
THBS1	4.2301	8.88048	30.9201	2.73e-133	3.73e-132
VIM	4.22971	10.1688	25.5918	1.2e-102	1.03e-101
MBD2	4.22885	6.72624	65.1061	3.06e-300	5.22e-298
SRPR	4.21488	8.43925	49.5385	1.05e-231	6.09e-230
LGALS3	4.20521	8.62634	42.6379	2.72e-197	9.11e-196
FOXQ1	4.19472	8.51683	28.5915	6.04e-120	6.7e-119
DDI1	-4.19424	6.27695	-25.8099	6.64e-104	5.79e-103
STARD10	-4.19398	7.96386	-22.2506	1.77e-83	1.09e-82
SUMO2	4.19388	9.62249	37.2884	7.27e-169	1.66e-167
FN1	4.19316	8.03388	26.776	1.77e-109	1.66e-108
PIGR	4.18475	8.72019	21.626	6.18e-80	3.62e-79
GNAQ	4.18117	7.06356	74.6262	0	0
IL1R1	4.1807	7.5757	46.4427	1.38e-216	6.23e-215
SPARCL1	4.17969	8.1777	28.0985	4.17e-117	4.4e-116
CEBPD	4.17857	9.96306	31.8611	1.21e-138	1.78e-137
MLLT10	4.17378	7.45506	65.6323	2.35e-302	4.22e-300
ADAR	4.17324	9.34477	43.3797	4.08e-201	1.44e-199
NGRN	-4.16541	8.43181	-42.0536	2.93e-194	9.36e-193
NNMT	4.15855	9.34653	30.8019	1.29e-132	1.74e-131
AHNAK	4.15661	9.32563	37.0423	1.6e-167	3.59e-166
ADAMTSL4	4.15596	7.19206	60.6676	6.61e-282	8.01e-280
PHC2	4.14874	7.84563	46.3912	2.49e-216	1.11e-214
SPON2	4.14584	7.74529	42.1679	7.44e-195	2.4e-193
APOF	-4.13213	6.63754	-23.3915	5.45e-90	3.77e-89
CCR7	4.13168	7.26098	44.2045	2.48e-205	9.27e-204
DCDC2	-4.12297	7.6887	-19.462	7.71e-68	3.62e-67
COL1A1	4.10042	11.0523	29.6948	2.78e-126	3.44e-125
GNAS	4.10031	9.74467	32.1867	1.73e-140	2.63e-139
IFNGR2	-4.0949	8.22697	-32.1366	3.32e-140	5.03e-139
LACTB2	-4.09486	7.10075	-25.8372	4.62e-104	4.04e-103
AP2B1	4.09358	7.65915	56.0698	6.27e-262	5.82e-260
ALDOA	4.09339	9.26348	39.4216	2.23e-180	6.03e-179
AP3B1	-4.08646	7.85258	-33.1266	8.53e-146	1.42e-144
LGALS4	4.08587	9.14378	18.5106	1.23e-62	5.21e-62
ANXA11	4.07987	8.54297	42.7829	4.84e-198	1.63e-196
HAND2	4.07816	6.6806	69.9954	1.98653914879848e-319	5.45446891998669e-317
GEM	4.0742	8.46095	24.8595	2e-98	1.6e-97
FBXW5	4.06687	7.5302	54.5516	4.22e-255	3.64e-253
DDX3X	4.06609	8.84394	46.589	2.59e-217	1.19e-215
FOXP1	4.06124	7.15706	63.7748	7.78e-295	1.2e-292
HACE1	-4.05945	6.77255	-28.624	3.93e-120	4.38e-119
UBB	4.05645	10.8769	23.7883	2.89e-92	2.08e-91
KIF1C	4.05397	7.3782	58.4454	2.22e-272	2.37e-270
BRD1	4.04795	7.26414	74.6362	0	0
MUC4	4.04182	6.7468	41.597	7.06e-192	2.18e-190
FBXL5	4.03903	7.51321	50.8533	5.71e-238	3.76e-236
YWHAZ	4.03849	9.85941	32.5725	1.14e-142	1.79e-141
RPL4	4.03469	10.2617	25.9773	7.18e-105	6.35e-104
PALMD	4.03409	6.56195	66.1769	1.57e-304	2.9e-302
TMED5	-4.02797	8.06477	-29.903	1.78e-127	2.23e-126
ARF1	4.02453	9.77452	44.411	2.21e-206	8.41e-205
ITGB4	4.02403	8.17224	60.0504	2.77e-279	3.21e-277
HDLBP	4.02263	7.27107	49.1303	9.66e-230	5.39e-228
YPEL3	4.0123	8.95391	52.0033	2.25e-243	1.62e-241
UXS1	4.00838	6.90785	68.0449	6.7787500656172e-312	0
FAM50A	-4.00722	9.38735	-26.3686	3.96e-107	3.62e-106
LRP10	4.00303	8.51638	25.2136	1.82e-100	1.51e-99
NR2F2	4.00251	8.14802	43.4196	2.55e-201	9.06e-200
PIN1	-3.9989	8.58654	-47.8539	1.53e-223	7.81e-222
HOMER1	-3.99134	6.187	-25.7975	7.83e-104	6.82e-103
CDC42	3.98582	8.17041	56.6343	1.94e-264	1.87e-262
SNRPG	-3.98469	9.18118	-22.8999	3.54e-87	2.34e-86
FBXW9	-3.98084	6.87491	-30.0013	4.87e-128	6.18e-127
SPCS1	-3.97366	9.2541	-28.7107	1.25e-120	1.41e-119
OS9	3.97215	7.6141	37.3438	3.63e-169	8.3e-168
PRR13	3.9705	9.27796	23.091	2.86e-88	1.92e-87
ATN1	3.96916	7.08667	75.5803	0	0
FTSJ3	3.96892	7.28876	53.8623	5.81e-252	4.86e-250
FTSJ2	3.96684	7.24537	84.9977	0	0
SSBP1	-3.96593	8.06531	-26.2608	1.66e-106	1.5e-105
C1RL	3.96585	7.74264	33.5755	2.55e-148	4.39e-147
NR4A1	3.96509	6.90856	50.788	1.16e-237	7.63e-236
BGN	3.96267	11.3806	25.263	9.47e-101	7.88e-100
RPL28	3.96078	7.17414	49.8016	5.76e-233	3.43e-231
PEA15	3.96065	9.69859	34.6783	1.75e-154	3.33e-153
SLC37A1	3.95389	7.79422	57.791	1.58e-269	1.62e-267
DMC1	-3.95019	7.63876	-20.4655	2.08e-73	1.08e-72
AFAP1	-3.95007	7.48429	-26.786	1.54e-109	1.46e-108
B2M	3.94519	10.5527	18.1474	1.13e-60	4.6e-60
SMURF1	3.9431	6.68975	67.1234	2.79e-308	5.69e-306
ID2	3.94204	8.77311	27.7571	3.87e-115	3.98e-114
ELN	3.93856	6.99075	60.1583	9.61e-280	1.12e-277
TPM4	3.93773	7.7424	39.5958	2.62e-181	7.18e-180
DGKZ	3.93088	6.65085	68.0461	6.70657875087486e-312	0
UBL5	-3.92467	8.43652	-17.5875	1.13e-57	4.28e-57
FLNA	3.91411	7.6551	42.4912	1.56e-196	5.16e-195
PIK3R1	3.91338	7.68011	53.1945	6.73e-249	5.39e-247
EXOC2	-3.90977	7.05062	-30.2869	1.13e-129	1.47e-128
SPSB1	3.90813	8.09461	43.8344	1.91e-203	7.08e-202
CCL19	-3.90646	7.48271	-22.5333	4.36e-85	2.77e-84
AKAP2	3.90584	6.92854	48.0102	2.63e-224	1.36e-222
ADA	-3.90438	7.27118	-29.3339	3.27e-124	3.88e-123
PPP1R12A	3.90401	7.08042	54.5844	2.99e-255	2.6e-253
SCCPDH	3.90386	7.39219	35.1708	3.2e-157	6.37e-156
SULF1	3.89691	8.72258	30.6785	6.53e-132	8.76e-131
CREBL2	3.89161	6.99928	60.8682	9.38e-283	1.16e-280
FAM111B	3.88495	6.62346	66.4048	1.95e-305	3.74e-303
NDEL1	3.88342	9.11655	46.3109	6.24e-216	2.73e-214
NID1	3.87657	7.91055	29.8564	3.29e-127	4.11e-126
RAB7A	3.87654	9.75832	29.2318	1.26e-123	1.48e-122
BASP1	3.87293	8.52189	32.9035	1.54e-144	2.5e-143
NDUFAB1	-3.87238	8.70726	-34.862	1.66e-155	3.21e-154
AEBP1	3.86721	9.49718	28.6555	2.59e-120	2.9e-119
PSAP	3.86669	10.9021	24.7167	1.33e-97	1.05e-96
CALD1	3.86541	9.42013	31.9023	7.08e-139	1.04e-137
VDAC3	3.86364	10.0458	32.0508	1.02e-139	1.53e-138
GCDH	-3.85917	7.60522	-30.9211	2.7e-133	3.68e-132
HSPA8	3.85667	10.3763	31.3669	7.79e-136	1.1e-134
RSL1D1	3.85578	8.4402	34.2082	7.32e-152	1.33e-150
TBL1XR1	3.85149	7.12712	53.0518	3.06e-248	2.38e-246
ELF3	3.84923	10.2923	37.5472	2.84e-170	6.61e-169
CCDC90B	-3.8419	7.91809	-21.3329	2.8e-78	1.58e-77
ANKRD27	3.82683	6.87461	69.568	8.61494361603048e-318	2.22895099055552e-315
NFU1	-3.81766	7.3924	-29.2776	6.87e-124	8.11e-123
SLPI	3.81634	8.93334	28.7005	1.43e-120	1.61e-119
HIST1H2BL	3.81552	6.40584	51.3841	1.79e-240	1.22e-238
HPR	-3.81544	6.90051	-19.1791	2.77e-66	1.26e-65
CD74	3.81514	10.0365	29.7957	7.33e-127	9.11e-126
NEK2	-3.81233	6.5133	-19.6475	7.3e-69	3.48e-68
UBE2E2	-3.81047	7.68554	-28.2253	7.75e-118	8.28e-117
ITGA7	3.80759	6.58156	77.8233	0	0
OSBPL5	3.80277	8.05542	38.8893	1.59e-177	4.08e-176
TAGLN	3.79891	9.69044	27.7257	5.87e-115	6.02e-114
MID1IP1	3.79341	7.68499	45.3742	3.01e-211	1.22e-209
TRDN	-3.79337	6.33071	-23.3232	1.34e-89	9.23e-89
MPDZ	3.78545	7.27444	48.9398	8.03e-229	4.46e-227
POLR3GL	-3.78219	7.52146	-32.3673	1.64e-141	2.54e-140
PRKCDBP	-3.78218	8.20621	-34.0123	9.11e-151	1.63e-149
LST1	3.77567	7.82892	21.4035	1.12e-78	6.4e-78
MYO9B	-3.77548	7.8148	-33.2409	1.94e-146	3.26e-145
LRCH1	3.76626	6.24114	69.7503	1.72128518485924e-318	4.54081782678851e-316
JUNB	3.76557	7.88906	30.3124	8.06e-130	1.05e-128
ZC3H14	3.75712	7.23579	48.4604	1.69e-226	8.98e-225
RRS1	3.75384	7.3839	47.0799	9.68e-220	4.55e-218
GDF7	3.7519	6.23992	51.5958	1.82e-241	1.28e-239
ZNF615	-3.74921	6.67079	-29.7988	7.03e-127	8.74e-126
SLC16A14	-3.74666	6.34885	-22.5965	1.9e-85	1.22e-84
IFITM3	3.73844	11.2487	27.0999	2.39e-111	2.32e-110
PDCD7	-3.73599	8.20981	-24.4927	2.59e-96	1.99e-95
KLK6	3.73457	6.99028	40.3156	3.92e-185	1.11e-183
MADD	3.73381	7.32019	53.0741	2.42e-248	1.9e-246
PHLDA3	3.72207	7.35004	47.7949	2.97e-223	1.5e-221
IL6ST	3.71995	7.16068	41.1449	1.65e-189	4.99e-188
CSTB	3.71669	9.69664	20.8193	2.17e-75	1.17e-74
COL1A2	3.71642	9.90875	22.6258	1.3e-85	8.3e-85
ADSL	-3.71333	7.53494	-25.1862	2.62e-100	2.16e-99
FBXO43	-3.71296	6.33249	-23.0736	3.6e-88	2.41e-87
ZNF43	-3.70789	6.29837	-24.5566	1.11e-96	8.58e-96
NXT2	-3.70763	7.15599	-27.9016	5.68e-116	5.91e-115
ILKAP	3.7049	7.34282	68.2448	1.12657709760667e-312	2.65911724056142e-310
MAFK	3.69675	6.79621	45.0653	1.08e-209	4.29e-208
MAML2	3.69293	6.66681	61.7163	2.55e-286	3.4e-284
INSIG1	3.69063	7.7018	36.9187	7.57e-167	1.68e-165
ZNF570	-3.68865	6.26086	-25.1396	4.87e-100	3.99e-99
ANGPTL2	3.68458	8.1607	35.5845	1.64e-159	3.35e-158
RPS5	-3.68246	9.16517	-17.6354	6.27e-58	2.39e-57
TRPC1	-3.68075	6.72926	-29.5919	1.08e-125	1.31e-124
COL12A1	3.6804	7.04517	50.4767	3.48e-236	2.23e-234
STAT3	3.67434	8.36323	35.4127	1.46e-158	2.94e-157
ABCE1	3.67338	8.23916	42.8517	2.13e-198	7.25e-197
NDC80	-3.66946	6.56498	-21.4913	3.57e-79	2.06e-78
TPD52L1	-3.66926	7.19865	-22.0127	3.99e-82	2.41e-81
SUPT7L	3.66351	6.86743	59.448	1.04e-276	1.17e-274
APBA1	3.66347	6.36029	71.5351	0	0
SSR3	3.66214	6.82493	53.4589	4.1e-250	3.34e-248
NFE2L1	3.66005	9.27483	35.0978	8.14e-157	1.61e-155
DPM1	-3.64427	7.88377	-34.988	3.31e-156	6.47e-155
PIPOX	-3.63777	6.64966	-16.0519	1.2e-49	3.9e-49
C5	-3.635	8.06116	-15.9865	2.6e-49	8.36e-49
RAB3GAP1	-3.63216	8.05918	-41.763	9.58e-193	3e-191
ZHX2	3.63042	7.60844	34.9379	6.29e-156	1.22e-154
MATN2	-3.63038	6.95948	-24.6077	5.64e-97	4.39e-96
LDB1	3.62967	6.96061	39.6055	2.33e-181	6.39e-180
KLF13	3.62877	8.05003	39.6218	1.91e-181	5.24e-180
FAM63B	-3.62753	6.79345	-24.8153	3.6e-98	2.86e-97
ATF5	-3.62731	8.06629	-20.2874	2.05e-72	1.04e-71
IGJ	3.62731	7.85821	19.5277	3.35e-68	1.58e-67
IGFBP5	3.62279	9.59707	24.9751	4.32e-99	3.5e-98
WSB1	3.62144	8.00412	37.3738	2.49e-169	5.72e-168
R3HDM2	3.62124	6.89853	59.1908	1.33e-275	1.48e-273
HYOU1	3.61887	8.03606	48.1135	8.24e-225	4.3e-223
KLHL15	-3.6183	6.23516	-23.7182	7.3e-92	5.21e-91
MAP1LC3B	3.61815	8.21072	35.4532	8.73e-159	1.76e-157
ST5	3.61539	7.75725	46.8233	1.79e-218	8.31e-217
GNL3L	-3.61491	7.73439	-17.4071	1.03e-56	3.82e-56
FGFR1	3.61281	7.26642	30.8573	6.23e-133	8.48e-132
LZTS2	3.61253	6.99874	71.86	0	0
ITGA6	3.61109	6.5609	40.5623	1.94e-186	5.58e-185
KIAA0101	-3.61034	8.31854	-20.6282	2.56e-74	1.35e-73
IL18	-3.61006	8.88845	-21.3537	2.14e-78	1.21e-77
COL6A1	3.60969	8.84718	34.4627	2.78e-153	5.19e-152
CD3EAP	3.60632	6.58189	84.1992	0	0
ZNF549	-3.60397	7.149	-17.6222	7.37e-58	2.81e-57
FBXO9	-3.60324	6.83739	-17.1758	1.71e-55	6.24e-55
LGALS8	3.60231	7.08214	56.4541	1.22e-263	1.16e-261
THY1	3.60202	8.5059	25.4597	6.95e-102	5.86e-101
OSBP	3.5957	9.10078	30.1092	1.17e-128	1.5e-127
SGPL1	3.59249	8.45322	30.5146	5.64e-131	7.44e-130
CNTN1	-3.58961	6.29171	-19.0808	9.58e-66	4.3e-65
ZFAND5	3.58671	9.97227	28.9793	3.56e-122	4.11e-121
ANKRD13B	3.58406	6.48507	72.1339	0	0
MATR3	3.58326	8.97222	37.1695	3.24e-168	7.33e-167
PRPF4	-3.58088	7.38356	-33.6403	1.11e-148	1.91e-147
CD81	-3.57754	9.63607	-22.6148	1.5e-85	9.58e-85
SERPINB6	-3.57724	8.54511	-32.8171	4.73e-144	7.59e-143
CST3	3.57354	10.2203	19.4688	7.07e-68	3.32e-67
SLC2A14	3.57353	6.76225	52.3663	4.59e-245	3.43e-243
CD46	3.56775	8.9365	32.8653	2.53e-144	4.09e-143
DDAH2	3.56567	7.59016	27.0179	7.1e-111	6.86e-110
H1F0	3.5645	8.28746	24.9961	3.27e-99	2.65e-98
SMAD5	-3.56189	7.35519	-24.1214	3.53e-94	2.62e-93
MRPS18B	3.55594	7.76039	25.6091	9.55e-103	8.17e-102
SSBP2	3.55513	7.40107	40.6527	6.46e-187	1.88e-185
UBE2Z	3.55504	8.48576	37.1376	4.83e-168	1.09e-166
RAP1B	3.55465	7.02231	43.6237	2.29e-202	8.35e-201
HLA-A	3.55175	10.5383	12.2516	2.02e-31	4.51e-31
RERE	3.54954	7.79807	46.3514	3.93e-216	1.73e-214
CDV3	3.54367	8.66279	33.6491	9.87e-149	1.71e-147
SFRP2	3.54114	6.92672	27.1321	1.55e-111	1.52e-110
RPL6	3.53959	10.899	25.7217	2.14e-103	1.85e-102
WASF1	-3.53555	6.13147	-24.4263	6.24e-96	4.75e-95
TTC8	3.53086	6.84766	52.991	5.85e-248	4.49e-246
NAP1L5	-3.53076	6.88603	-25.9241	1.46e-104	1.28e-103
DMXL2	3.53007	7.51187	30.7611	2.21e-132	2.97e-131
PLEKHG2	3.52872	6.64571	66.7762	6.56e-307	1.3e-304
LDHA	3.52829	9.80049	17.9733	9.76e-60	3.88e-59
SPATS2	-3.52386	7.06026	-27.5299	7.89e-114	7.93e-113
PSMA4	3.52289	8.47948	26.9344	2.15e-110	2.06e-109
TSTA3	3.52135	8.35646	39.7678	3.18e-182	8.82e-181
RBM25	3.51995	8.27432	33.7569	2.46e-149	4.31e-148
CTNNB1	3.5149	7.73934	39.3338	6.59e-180	1.76e-178
SCGB3A1	3.51485	7.10662	24.7694	6.61e-98	5.23e-97
SYNGAP1	3.51379	7.05761	29.3621	2.25e-124	2.69e-123
KLHL8	-3.51078	7.51255	-29.4174	1.08e-124	1.3e-123
L3MBTL3	-3.51077	6.46245	-28.8131	3.21e-121	3.67e-120
BNIP2	-3.50643	7.63037	-24.7138	1.38e-97	1.09e-96
SPOP	3.50427	7.27453	37.5849	1.77e-170	4.16e-169
INS	3.50225	6.74571	46.1246	5.28e-215	2.26e-213
DYNLT3	3.50167	7.43848	23.9828	2.21e-93	1.62e-92
KCTD1	3.5002	6.92045	40.0109	1.62e-183	4.52e-182
KIAA1143	3.4945	6.52002	26.9921	9.99e-111	9.62e-110
EPB41L4B	3.49439	6.74452	52.7759	5.77e-247	4.41e-245
SPOCK1	3.49402	7.18069	33.4628	1.1e-147	1.86e-146
TARDBP	3.4931	7.08705	45.2101	2.02e-210	8.05e-209
H3F3B	3.49085	9.10114	29.3823	1.72e-124	2.06e-123
SMO	3.49036	7.41253	31.6764	1.35e-137	1.95e-136
BRD7	3.48066	7.93405	34.7222	9.95e-155	1.9e-153
CD9	-3.47987	8.33624	-18.3875	5.71e-62	2.39e-61
CPSF3	-3.4796	8.27462	-28.9688	4.08e-122	4.72e-121
ARHGDIA	3.47852	8.69211	22.7963	1.38e-86	9e-86
SFN	3.46587	8.40876	27.2621	2.77e-112	2.73e-111
F2RL3	3.4598	7.366	28.645	2.97e-120	3.32e-119
CASKIN1	3.45521	6.69939	38.6706	2.38e-176	6e-175
MMP19	3.45176	6.78946	42.554	7.38e-197	2.45e-195
TEX12	-3.45051	6.05192	-23.4865	1.56e-90	1.09e-89
COLEC10	-3.4488	6.30144	-20.2263	4.48e-72	2.27e-71
MAL2	3.44753	8.57219	21.8988	1.76e-81	1.05e-80
FAU	3.44706	10.7574	22.4461	1.37e-84	8.6e-84
NDUFB5	-3.44615	8.75299	-22.2943	1e-83	6.18e-83
COX7B2	-3.44196	5.99851	-20.0887	2.61e-71	1.31e-70
HSD11B1	-3.43958	6.78172	-28.0683	6.22e-117	6.54e-116
HRG	-3.4385	6.83029	-12.2505	2.04e-31	4.56e-31
PLA2G4C	-3.43741	7.053	-33.68	6.63e-149	1.16e-147
OTUB1	3.43644	7.29819	50.3356	1.63e-235	1.02e-233
DNAJB9	-3.43438	7.4943	-38.1931	8.94e-174	2.2e-172
ELF4	3.43278	7.43688	51.1618	1.99e-239	1.34e-237
ARL4C	3.43187	6.91634	53.2213	5.07e-249	4.08e-247
MBD1	3.43174	6.83908	68.2243	1.35420860636288e-312	3.14129699827692e-310
BRI3	3.43133	9.62953	29.604	9.2e-126	1.12e-124
SLC9A3R1	3.42902	8.7444	20.4774	1.78e-73	9.28e-73
DGUOK	3.4284	8.93699	39.1265	8.48e-179	2.23e-177
NIP7	-3.42815	7.24098	-26.805	1.2e-109	1.14e-108
ZNF616	3.42759	7.07213	39.1131	1e-178	2.62e-177
ITGB5	-3.42546	8.26726	-28.5038	1.93e-119	2.12e-118
STAT6	3.42328	8.76531	29.9838	6.13e-128	7.76e-127
TDP1	-3.42298	6.98799	-31.5996	3.7e-137	5.3e-136
SPARC	3.42179	9.49342	23.3255	1.3e-89	8.95e-89
CEACAM21	3.42169	6.46628	67.4069	0	4.56e-307
GPC1	3.41876	6.96155	58.4685	1.76e-272	1.9e-270
LPIN1	-3.41649	7.83555	-24.0964	4.92e-94	3.64e-93
EFTUD1	-3.41548	7.09003	-29.5961	1.02e-125	1.25e-124
KRTAP10-8	3.41296	6.55389	39.0234	3.03e-178	7.9e-177
METTL7B	-3.4065	7.15602	-30.2369	2.18e-129	2.82e-128
DDX6	3.40523	7.42343	26.467	1.07e-107	9.86e-107
MRPL22	-3.40466	7.6354	-34.8699	1.5e-155	2.91e-154
MRPL35	-3.40355	7.53507	-37.9331	2.28e-172	5.53e-171
ADCY9	3.40275	7.28696	43.0242	2.75e-199	9.52e-198
FAM120A	3.40137	8.90262	27.4688	1.78e-113	1.78e-112
SPAG6	-3.40125	6.07571	-22.9567	1.67e-87	1.11e-86
ARPC2	3.39901	9.2308	26.6699	7.22e-109	6.75e-108
CD99	3.39786	8.53021	18.5488	7.64e-63	3.25e-62
CLNS1A	-3.39739	7.77471	-22.9906	1.07e-87	7.14e-87
PSMC4	3.39719	7.73606	43.0355	2.41e-199	8.34e-198
SDHB	-3.39512	8.16137	-24.0038	1.68e-93	1.23e-92
PSME3	3.39228	7.95206	37.3744	2.47e-169	5.69e-168
ZNF692	3.3922	7.91282	34.6315	3.18e-154	6.04e-153
GHSR	3.39064	6.25508	68.7702	1.02661132968965e-314	2.51127796902665e-312
FGD4	3.39031	6.83933	55.8452	6.31e-261	5.74e-259
DPYSL2	3.38936	9.40057	24.2055	1.16e-94	8.67e-94
CDC5L	-3.38425	7.67874	-23.9454	3.63e-93	2.65e-92
PPP2CB	-3.3827	8.10099	-23.1494	1.32e-88	8.97e-88
MGMT	-3.38268	8.4517	-30.5156	5.56e-131	7.35e-130
RPL12	3.38097	10.5025	21.7145	1.95e-80	1.15e-79
AFP	-3.37401	6.27122	-23.7384	5.59e-92	3.99e-91
HSF2	-3.37252	6.45346	-28.6236	3.95e-120	4.4e-119
WDR61	-3.36883	7.73383	-25.0667	1.28e-99	1.04e-98
TPM2	3.36779	9.7028	31.295	2e-135	2.8e-134
SYNPO	3.36742	6.55425	54.0681	6.67e-253	5.61e-251
SERPINA1	3.36497	9.777	16.7243	4.01e-53	1.39e-52
PDIA4	-3.36477	8.0448	-21.7932	7e-81	4.15e-80
NOTCH2	3.36274	6.81537	42.9472	6.86e-199	2.34e-197
HIF1A	3.36124	8.12712	32.1053	5e-140	7.54e-139
GDI2	3.35731	9.74022	32.1503	2.78e-140	4.21e-139
FMOD	3.35593	7.7885	36.3743	7.29e-164	1.56e-162
TERF2IP	3.35242	8.01081	33.0392	2.65e-145	4.35e-144
SOX4	3.35193	8.52372	30.1803	4.59e-129	5.9e-128
MRPS33	-3.35068	7.49808	-34.101	2.91e-151	5.22e-150
PLN	3.34635	6.27574	86.2894	0	0
YWHAQ	-3.34478	8.73888	-19.2481	1.16e-66	5.3e-66
GSTM1	3.34473	7.53553	34.3745	8.63e-153	1.6e-151
ZNF232	-3.34225	6.71299	-28.7325	9.34e-121	1.06e-119
DYNC1LI1	3.33446	7.42024	28.1467	2.2e-117	2.33e-116
COL5A1	3.33376	8.87544	19.8599	4.87e-70	2.38e-69
MRPL15	-3.33298	7.52332	-24.1966	1.31e-94	9.74e-94
GRAMD3	3.33033	7.43458	44.2219	2.02e-205	7.58e-204
ZNF8	3.3296	6.34954	75.5579	0	0
B3GALNT1	-3.32874	6.40823	-26.0012	5.23e-105	4.64e-104
CCL5	3.32856	8.68164	24.5175	1.86e-96	1.44e-95
ZNF226	-3.32604	7.13238	-23.8958	6.99e-93	5.07e-92
NFATC2	3.32462	6.56312	46.414	1.92e-216	8.59e-215
SAT1	3.32462	9.93961	18.3636	7.7e-62	3.21e-61
ZNF16	-3.3245	6.66763	-24.3816	1.13e-95	8.55e-95
SPRY1	3.32402	8.25574	21.58	1.13e-79	6.56e-79
YTHDF1	3.32362	8.27103	27.6429	1.76e-114	1.79e-113
USF2	3.32254	8.1973	47.3588	4.09e-221	1.99e-219

## Sheet: S6
Table S6: DEGs of LAMA3 in the Microarray Datasets
Gene ID	logFC	AveExpr	t	P.Value	adj.P.Val
IL18	-4.64334	8.88845	-18.5363	7.62e-63	2.44e-62
FAM50A	-4.46182	9.38735	-27.9686	1.42e-116	1.41e-115
CD81	-4.42631	9.63607	-23.3437	7.51e-90	4.2e-89
SPCS1	-4.35101	9.2541	-30.3419	2.97e-130	4.14e-129
CDC37	-4.2543	9.48423	-23.8373	1.09e-92	6.47e-92
RPS16	-4.2457	10.2879	-22.0066	3.32e-82	1.58e-81
NDUFB5	-4.20402	8.75299	-26.5504	2.28e-108	1.9e-107
EML3	-4.13396	8.53539	-26.4182	1.33e-107	1.09e-106
ACTA2	-4.12769	9.49149	-22.5763	1.87e-85	9.51e-85
RPLP2	-4.10731	9.64213	-20.9093	5.41e-76	2.26e-75
AKR1D1	-4.01822	8.28659	-17.4029	9.48e-57	2.72e-56
PDCD7	-3.99074	8.20981	-20.9547	3e-76	1.26e-75
NDUFAB1	-3.93463	8.70726	-30.3808	1.78e-130	2.49e-129
SLC25A23	-3.77597	8.44974	-27.9563	1.67e-116	1.65e-115
GHITM	-3.75481	8.39533	-21.6731	2.61e-80	1.2e-79
YWHAQ	-3.75469	8.73888	-22.5926	1.51e-85	7.69e-85
MSH3	-3.69679	8.26081	-20.9244	4.45e-76	1.87e-75
IFNGR2	-3.6746	8.22697	-23.8254	1.28e-92	7.55e-92
KIAA0101	-3.57409	8.31854	-26.657	5.51e-109	4.65e-108
PIN1	-3.56729	8.58654	-35.8109	3.8e-161	1.02e-159
CCR6	-3.56222	8.17718	-22.5763	1.87e-85	9.51e-85
TXN	-3.54884	8.56995	-20.1816	6.49e-72	2.51e-71
RPS17	-3.54771	9.76519	-21.7552	8.91e-81	4.13e-80
APOE	-3.49083	9.13968	-24.717	9.22e-98	6.17e-97
SDHB	-3.48387	8.16137	-28.0934	2.69e-117	2.73e-116
MDH2	-3.4835	9.43198	-28.7765	3.05e-121	3.4e-120
PSMB3	-3.47392	8.9129	-22.6074	1.24e-85	6.34e-85
PRKCDBP	-3.4729	8.20621	-26.3974	1.76e-107	1.44e-106
NDUFA4	-3.47058	8.59867	-21.6052	6.33e-80	2.89e-79
C5	-3.46872	8.06116	-24.4975	1.71e-96	1.11e-95
AARS	-3.46673	9.01247	-24.6264	3.07e-97	2.03e-96
CCDC90B	-3.46136	7.91809	-24.8009	3.02e-98	2.05e-97
NOL7	-3.44977	8.51936	-29.598	5.61e-126	7e-125
SERPINB6	-3.44914	8.54511	-28.3879	5.34e-119	5.66e-118
FLOT2	-3.44074	9.54838	-26.5204	3.41e-108	2.83e-107
NGRN	-3.43795	8.43181	-33.2476	8.37e-147	1.69e-145
RPN2	-3.4015	8.43759	-26.1364	5.7e-106	4.51e-105
SLC16A12	-3.39921	7.60823	-15.037	1.47e-44	3.42e-44
DCDC2	-3.37515	7.6887	-22.9275	1.83e-87	9.7e-87
EIF2B1	-3.35877	7.87102	-29.3467	1.57e-124	1.91e-123
TFRC	-3.35483	8.13548	-24.3545	1.14e-95	7.29e-95
RPS19	-3.35292	10.0425	-19.2918	5.57e-67	1.94e-66
SNRPG	-3.34812	9.18118	-26.1125	7.83e-106	6.19e-105
BRI3	3.32345	9.62953	38.057	1.78e-173	6.59e-172
ZNF616	3.3378	7.07213	43.5248	2e-202	1.85e-200
ANKRD13B	3.35626	6.48507	52.2358	3.11e-245	2.99e-242
MAML2	3.36422	6.66681	47.295	1.86e-221	3.62e-219
SYNGR2	3.36926	6.9757	33.5781	1.14e-148	2.45e-147
SCGB3A1	3.37124	7.10662	29.2971	3.03e-124	3.66e-123
CASKIN1	3.3735	6.69939	38.4426	1.44e-175	5.69e-174
NR4A1	3.3746	6.90856	37.7253	1.14e-171	4e-170
C1R	3.38473	9.06185	29.3293	1.98e-124	2.4e-123
NNMT	3.39198	9.34653	32.838	1.73e-144	3.28e-143
YPEL3	3.4001	8.95391	45.2878	2.02e-211	2.53e-209
LRCH1	3.40351	6.24114	39.2597	5.62e-180	2.56e-178
PLAT	3.41108	8.8032	32.0864	3.19e-140	5.49e-139
OS9	3.41376	7.6141	33.8032	6.18e-150	1.36e-148
ITGA7	3.41776	6.58156	48.3552	1.14e-226	2.64e-224
UBE2E3	3.42448	7.67564	36.8588	6.29e-167	1.98e-165
RPL28	3.42994	7.17414	40.0971	1.85e-184	9.72e-183
JUNB	3.43149	7.88906	34.7371	3.59e-155	8.59e-154
PPP1R12A	3.44367	7.08042	44.3183	1.7e-206	1.79e-204
ANXA2	3.44458	9.55859	28.1403	1.44e-117	1.47e-116
HAND2	3.45263	6.6806	42.9419	2.05e-199	1.77e-197
SMURF1	3.45288	6.68975	46.7282	1.2e-218	2.05e-216
NR2F2	3.45317	8.14802	39.2585	5.71e-180	2.59e-178
GEM	3.45344	8.46095	30.4967	3.85e-131	5.45e-130
ANKRD27	3.46806	6.87461	51.275	1.03e-240	6.95e-238
IL6ST	3.47439	7.16068	39.8357	4.6e-183	2.32e-181
PHC2	3.48524	7.84563	38.6732	8.15e-177	3.37e-175
AGR2	3.48879	7.67985	24.2739	3.32e-95	2.11e-94
HIST1H2BL	3.49499	6.40584	36.5277	4.16e-165	1.25e-163
HIST1H1E	3.4966	7.24494	26.4032	1.62e-107	1.33e-106
VAMP2	3.49689	7.9935	40.713	9.84e-188	5.86e-186
ELN	3.49945	6.99075	46.0351	3.49e-215	5.15e-213
PIK3R1	3.50264	7.68011	47.0091	4.84e-220	8.8e-218
SCCPDH	3.5048	7.39219	34.5275	5.33e-154	1.24e-152
FTSJ2	3.50787	7.24537	56.8288	3.5e-266	4.71e-262
BRD1	3.50926	7.26414	53.2393	6.65e-250	1.28e-246
KRTAP10-12	3.51527	6.64406	37.3735	9.49e-170	3.21e-168
KRTAP10-8	3.51888	6.55389	40.4959	1.4e-186	7.82e-185
KCTD1	3.51986	6.92045	40.4916	1.47e-186	8.21e-185
CREBL2	3.52179	6.99928	48.011	5.52e-225	1.24e-222
F2RL3	3.54352	7.366	35.869	1.81e-161	4.95e-160
POLR2K	3.54683	6.99357	40.8631	1.58e-188	9.6e-187
FAM20C	3.55411	7.61415	43.3463	1.66e-201	1.52e-199
CCR7	3.58298	7.26098	38.2801	1.09e-174	4.19e-173
MAFK	3.59187	6.79621	44.8356	3.94e-209	4.5e-207
LSR	3.59565	8.14168	46.5602	8.26e-218	1.32e-215
DGKZ	3.61091	6.65085	47.2519	3.03e-221	5.75e-219
OLFML2B	3.61107	7.98727	36.1206	7.34e-163	2.08e-161
KIF1C	3.6125	7.3782	47.0069	4.96e-220	8.91e-218
DDX6	3.61338	7.42343	34.7652	2.5e-155	6.02e-154
IFI44L	3.61744	8.02619	37.1419	1.76e-168	5.67e-167
ADAMTSL4	3.61892	7.19206	44.9414	1.15e-209	1.33e-207
FTSJ3	3.62692	7.28876	46.58	6.58e-218	1.08e-215
GABARAP	3.62833	7.40198	22.6289	9.36e-86	4.8e-85
GNAQ	3.64027	7.06356	49.9815	1.51e-234	6.15e-232
TPM4	3.6425	7.7424	41.4933	7.47e-192	4.95e-190
FBLN5	3.64622	7.98815	35.7242	1.15e-160	3.07e-159
PALMD	3.6515	6.56195	44.8264	4.39e-209	4.96e-207
MBD2	3.65155	6.72624	41.7832	2.24e-193	1.56e-191
ZNF331	3.65883	7.15166	47.9234	1.49e-224	3.22e-222
CLPTM1L	3.66598	8.69144	30.4049	1.29e-130	1.81e-129
UXS1	3.67216	6.90785	52.2885	1.76e-245	1.98e-242
PDLIM1	3.67506	8.45854	30.0704	1.08e-128	1.44e-127
MUC4	3.69758	6.7468	40.462	2.11e-186	1.17e-184
GLB1	3.69857	7.74665	34.9903	1.38e-156	3.41e-155
SMO	3.72803	7.41253	39.0557	7.04e-179	3.1e-177
PCMTD1	3.73666	8.63096	38.5687	2.99e-176	1.21e-174
HDLBP	3.73812	7.27107	43.8175	6.23e-204	6.12e-202
F2RL2	3.73895	6.53138	45.472	2.37e-212	3.22e-210
SF3B5	3.74224	9.09368	36.0901	1.08e-162	3.05e-161
LDB1	3.74434	6.96061	42.1125	4.24e-195	3.13e-193
MLLT10	3.75707	7.45506	51.6519	1.72e-242	1.22e-239
APLP2	3.77208	8.12206	32.9999	2.1e-145	4.08e-144
LAMA3	3.78183	7.64027	48.5647	1.08e-227	2.62e-225
RFX1	3.79566	7.53736	45.7939	5.67e-214	8.03e-212
IL1R1	3.80173	7.5757	44.0672	3.27e-205	3.33e-203
SLC25A26	3.80446	7.21833	55.099	2.03e-258	6.82e-255
TMEM106B	3.80534	7.17421	41.6181	1.65e-192	1.12e-190
MAB21L2	3.80893	7.49421	35.3593	1.22e-158	3.09e-157
FBXW5	3.81037	7.5302	49.8777	4.76e-234	1.83e-231
ATP2A3	3.81997	6.83128	52.9188	2.04e-248	3.05e-245
APEX1	3.84448	9.43984	40.4746	1.81e-186	1.01e-184
RAP2B	3.86759	6.72611	45.9495	9.37e-215	1.36e-212
APOL1	3.88452	7.17523	47.1188	1.38e-220	2.55e-218
SP3	3.89395	7.48421	49.6643	5.06e-233	1.58e-230
MOCS2	3.90844	7.15373	46.5755	6.93e-218	1.12e-215
SYNGAP1	3.91445	7.05761	35.7236	1.16e-160	3.08e-159
CTSD	3.91887	9.74891	30.0018	2.67e-128	3.56e-127
TIMP3	3.93184	8.40732	33.4507	5.97e-148	1.24e-146
CD164	3.95298	7.81038	37.795	4.75e-172	1.7e-170
RPSA	3.96586	9.95229	28.2619	2.86e-118	2.98e-117
KSR1	3.98139	6.6412	49.9995	1.24e-234	5.2e-232
ACTR3	3.98782	8.73086	36.4347	1.35e-164	4e-163
ATXN10	4.002	7.08478	50.4429	9.32e-237	4.82e-234
LCE3B	4.00591	6.4078	39.0578	6.86e-179	3.02e-177
CHD3	4.01104	6.95239	51.1475	4.15e-240	2.51e-237
IL3RA	4.02833	6.70875	34.4375	1.7e-153	3.91e-152
DNAJB13	4.03117	6.40885	45.3727	7.51e-212	9.81e-210
CTSE	4.04106	7.93769	30.9919	5.61e-134	8.44e-133
RAD23A	4.0454	9.28608	44.7721	8.28e-209	9.13e-207
PDIA3	4.08486	6.80319	30.7156	2.14e-132	3.11e-131
DYNC1LI1	4.08642	7.42024	33.2828	5.3e-147	1.08e-145
NACA	4.09844	9.65252	28.658	1.47e-120	1.6e-119
SF1	4.11566	7.34765	48.564	1.09e-227	2.62e-225
MAPKAPK2	4.12307	7.84894	47.4868	2.09e-222	4.14e-220
PRSS22	4.12468	7.26814	52.2729	2.09e-245	2.16e-242
PNRC1	4.13802	7.43401	34.3353	6.36e-153	1.45e-151
IL2RG	4.14287	6.81285	43.7086	2.26e-203	2.13e-201
BRWD3	4.1541	7.08963	50.5227	3.88e-237	2.09e-234
CALCOCO1	4.15668	7.78141	45.676	2.22e-213	3.08e-211
CXCL2	4.16945	8.758	34.0172	3.87e-151	8.64e-150
SYNE2	4.18144	7.65866	43.648	4.63e-203	4.33e-201
VEGFA	4.20366	8.00303	43.7277	1.8e-203	1.72e-201
GLUL	4.21031	7.30896	41.7949	1.95e-193	1.37e-191
RPL34	4.23106	8.59271	38.5751	2.76e-176	1.12e-174
PLP2	4.23519	7.95244	42.3005	4.42e-196	3.42e-194
PTPN6	4.2397	7.51254	50.8748	8.17e-239	4.58e-236
TEAD3	4.26284	7.51067	56.0046	1.68e-262	1.13e-258
DND1	4.27551	6.56831	47.262	2.71e-221	5.2e-219
MMP2	4.2948	7.81223	38.0115	3.15e-173	1.16e-171
GRASP	4.3117	7.42104	49.7737	1.5e-233	5.26e-231
AKR1C1	4.33019	6.77944	32.3301	1.32e-141	2.32e-140
ARF6	4.48042	6.91729	46.3932	5.63e-217	8.8e-215
SRC	4.51654	8.76958	51.9355	7.96e-244	6.69e-241
INHBA	4.54139	7.27843	42.9421	2.04e-199	1.77e-197
PVRIG	4.56215	6.99518	45.266	2.6e-211	3.24e-209
VDAC2	4.57516	8.04219	26.754	1.51e-109	1.29e-108
CLDN4	4.58035	7.27082	48.9519	1.41e-229	3.87e-227
HSPG2	4.58449	8.12048	37.762	7.19e-172	2.54e-170
MGST1	4.59818	8.62974	36.9787	1.38e-167	4.4e-166
EIF2S2	4.60615	7.49514	48.9475	1.48e-229	3.99e-227
FKBP10	4.70236	7.61514	53.476	5.36e-251	1.2e-247
CAMTA2	4.70964	7.72172	40.7596	5.57e-188	3.35e-186
SAMHD1	4.72238	7.24704	43.9806	9.08e-205	9.05e-203
PPIA	4.75012	8.34384	43.1397	1.94e-200	1.7e-198
UBE2J2	4.7536	7.65443	46.0594	2.63e-215	3.94e-213
APOD	4.76391	8.23188	34.5357	4.8e-154	1.11e-152
CD53	4.79531	7.80179	49.853	6.25e-234	2.34e-231
RPL37	4.83268	8.17255	38.4877	8.22e-176	3.28e-174
HMGA1	4.83819	7.46917	51.9356	7.95e-244	6.69e-241
TMEM50A	4.88646	7.79945	51.1443	4.3e-240	2.51e-237
ME2	4.95101	8.41898	40.6982	1.18e-187	6.96e-186
VASP	4.98265	8.03228	49.6934	3.66e-233	1.17e-230
ADAM28	5.00282	7.59144	50.154	2.25e-235	1.04e-232
CNP	5.06973	7.00858	45.9942	5.59e-215	8.18e-213
BNIP3L	5.10692	8.59827	47.7682	8.6e-224	1.78e-221
EPB41L2	5.30382	7.62691	49.7214	2.69e-233	9.03e-231
PPP1R9B	5.30581	8.02962	37.8419	2.64e-172	9.51e-171
DUSP4	5.31629	7.75993	49.9089	3.37e-234	1.33e-231
SLC39A13	5.36977	7.08507	49.3196	2.33e-231	6.81e-229
LYPLA2	5.42164	8.23142	53.1898	1.13e-249	1.9e-246
POSTN	5.47675	8.05593	45.5078	1.56e-212	2.15e-210
LCE1D	5.50287	7.13013	38.1576	5.06e-174	1.89e-172
MYBPC3	6.8229	7.4232	54.0222	1.65e-253	4.43e-250
ATP13A5	7.22933	7.26687	43.2448	5.55e-201	5.01e-199

## Sheet: S7
Table S7 : Multidatabase Pathway Enrichment of DEGs of LAMA3 in Microarray datasets
Term	P-value	Adjusted P-value	Combined Score	DEGs	Database
7q11.23 copy number variation syndrome	0.00184554	0.0308547	51.9336	4	WikiPathways 2021
Actions of nitric oxide in the heart	0.00167652	0.0266806	89.199	3	BioPlanet 2019
Activation of PKC through G-protein coupled receptors	0.0344842	0.137198	112.775	1	BioPlanet 2019
Adherens junction	0.0492185	0.206718	17.6636	2	KEGG_2021
ADP signalling through P2Y purinoceptor 1	0.029631	0.127941	141.433	1	BioPlanet 2019
Adrenergic signaling in cardiomyocytes	0.0394643	0.19125	13.4334	3	KEGG_2021
African trypanosomiasis	0.0147111	0.13902	48.8708	2	KEGG_2021
Agrin in postsynaptic differentiation	0.0231206	0.112966	33.9204	2	BioPlanet 2019
Alpha 6 Beta 4 signaling pathway	0.000492444	0.0137146	167.174	3	BioPlanet 2019
Alpha 6 Beta 4 signaling pathway	0.00059341	0.015872	152.192	3	WikiPathways 2021
Alpha 6 Beta 4 signaling pathway	0.022208	0.110445	35.0639	2	BioPlanet 2019
Alpha-9 beta-1 integrin pathway	0.00688907	0.0581396	87.7942	2	BioPlanet 2019
Alpha-9 beta-1 integrin pathway	0.022208	0.110445	35.0639	2	BioPlanet 2019
Amoebiasis	0.00171865	0.0387563	53.5986	4	KEGG_2021
Amoebiasis	0.00191135	0.027298	51.1306	4	BioPlanet 2019
Amplification and Expansion of Oncogenic Pathways as Metastatic Traits	7.83783e-05	0.00615566	415.32	3	WikiPathways 2021
Angiogenesis	0.00584762	0.0525343	99.3316	2	BioPlanet 2019
Angiogenesis	0.00635855	0.0495528	93.2672	2	WikiPathways 2021
Angiotensin II-mediated activation of JNK pathway via Pyk2-dependent signaling	0.0162624	0.0914966	45.1261	2	BioPlanet 2019
APOBEC3G-mediated resistance to HIV-1 infection	0.000245087	0.0091009	1125.32	2	BioPlanet 2019
Arf6 integrin-mediated signaling pathway	0.0249912	0.115042	31.803	2	BioPlanet 2019
Arf6 signal transduction regulation	0.000706716	0.0157456	139.311	3	BioPlanet 2019
Aryl Hydrocarbon Receptor Netpath	0.022208	0.112275	35.0639	2	WikiPathways 2021
Aspirin and miRNAs	0.0489004	0.160166	67.3742	1	WikiPathways 2021
Atypical NF-kappaB pathway	0.00320529	0.0379861	155.372	2	BioPlanet 2019
Bacterial invasion of epithelial cells	0.0492185	0.163183	17.6636	2	BioPlanet 2019
BDNF signaling pathway	0.01004	0.074784	18.5826	5	BioPlanet 2019
Beta-1 integrin cell surface interactions	0.00441815	0.045741	52.8016	3	BioPlanet 2019
Bladder cancer	0.0178805	0.146931	41.8219	2	KEGG_2021
Bladder cancer	0.0010477	0.0236779	113.917	3	WikiPathways 2021
Blockade of neurotransmitter release by botulinum toxin	0.0247535	0.115042	185.836	1	BioPlanet 2019
Brain-derived neurotrophic factor (BDNF) signaling pathway	0.00592547	0.0482607	30.1604	4	WikiPathways 2021
Calcineurin in effects in keratinocyte differentiation	0.00400405	0.0446051	131.768	2	BioPlanet 2019
Cancer immunotherapy by CTLA4 blockade	0.00216577	0.0313467	207.504	2	WikiPathways 2021
CD28 co-stimulation	0.0104725	0.074784	63.7523	2	BioPlanet 2019
CDC42 signaling events	0.00520972	0.0500313	48.1305	3	BioPlanet 2019
Cell junction organization	0.00862417	0.0686237	35.9692	3	BioPlanet 2019
Cell surface interactions at the vascular wall	0.0012714	0.0236056	61.1509	4	BioPlanet 2019
Cell-cell communication	4.65162e-05	0.00792501	102.382	6	BioPlanet 2019
cGMP-PKG signaling pathway	0.00988549	0.103798	23.2923	4	KEGG_2021
Collagen binding in corneal epithelia mediated by Erk and PI-3 Kinase	0.00584762	0.0525343	99.3316	2	BioPlanet 2019
Costimulation by the CD28 family	0.00563543	0.0525343	46.0325	3	BioPlanet 2019
CREB phosphorylation	0.0344842	0.137198	112.775	1	BioPlanet 2019
C-type lectin receptor signaling pathway	0.00184554	0.0387563	51.9336	4	KEGG_2021
CXCR4 signaling pathway	0.000292198	0.0101721	76.3606	5	BioPlanet 2019
Cytokine-cytokine receptor interaction	0.0106727	0.0752495	18.05	5	BioPlanet 2019
Differentiation Pathway	0.0240483	0.115265	32.8348	2	WikiPathways 2021
Dilated cardiomyopathy	0.00137449	0.0387563	59.116	4	KEGG_2021
Dilated cardiomyopathy	0.0138218	0.0827358	27.0337	3	BioPlanet 2019
E-cadherin keratinocyte pathway	0.000151088	0.00880268	300.541	3	BioPlanet 2019
E-cadherin nascent AJ-like junctions pathway	0.000972629	0.0208367	118.356	3	BioPlanet 2019
Effect of progerin on genes involved in Hutchinson-Gilford progeria syndrome	0.0147111	0.0949916	48.8708	2	WikiPathways 2021
EGF/EGFR signaling pathway	0.029631	0.127941	141.433	1	BioPlanet 2019
EGF/EGFR signaling pathway	0.000706716	0.0157456	139.311	3	BioPlanet 2019
EGF/EGFR signaling pathway	0.00197878	0.0275545	50.3464	4	BioPlanet 2019
EGF/EGFR signaling pathway	0.0178805	0.0986081	41.8219	2	BioPlanet 2019
EGF/EGFR signaling pathway	0.00862417	0.062873	35.9692	3	WikiPathways 2021
EGF/EGFR signaling pathway	0.0407863	0.15162	13.1166	3	BioPlanet 2019
EGF/EGFR signaling pathway	0.0477283	0.160166	11.6819	3	WikiPathways 2021
Endocytosis	0.0183714	0.100322	16.6565	4	BioPlanet 2019
Endocytosis	0.0377569	0.19125	10.8185	4	KEGG_2021
Endothelins	0.0408313	0.15162	20.8848	2	BioPlanet 2019
Ephrin receptor B forward pathway	0.0363104	0.142429	23.1489	2	BioPlanet 2019
EPO receptor signaling	0.0125125	0.0819935	55.5117	2	BioPlanet 2019
ERBB2 role in signal transduction and oncology	0.00743899	0.0609341	82.8339	2	BioPlanet 2019
ERBB2/ERBB3 signaling events	0.0204295	0.105363	37.5428	2	BioPlanet 2019
ERK1/ERK2 MAPK pathway	0.0419931	0.153883	20.372	2	BioPlanet 2019
Estrogen signaling pathway	0.0314194	0.186213	15.7863	3	KEGG_2021
Ethanol metabolism resulting in production of ROS by CYP2E1	0.0489004	0.160166	67.3742	1	WikiPathways 2021
FAK signaling pathway	0.0385452	0.148067	21.9719	2	BioPlanet 2019
Fas signaling pathway	0.0200067	0.10513	21.3746	3	BioPlanet 2019
Fc gamma receptor-mediated phagocytosis	0.0117059	0.0792859	29.9435	3	BioPlanet 2019
Fc gamma R-mediated phagocytosis	0.0127385	0.126715	28.4326	3	KEGG_2021
FGF signaling pathway	0.0374213	0.144748	22.5486	2	BioPlanet 2019
Fluid shear stress and atherosclerosis	0.00523452	0.0683079	32.0418	4	KEGG_2021
Focal adhesion	6.16738e-05	0.00615566	75.2894	7	WikiPathways 2021
Focal adhesion	6.78005e-05	0.0128143	73.3897	7	KEGG_2021
Focal adhesion	0.000169963	0.00880268	56.8742	7	BioPlanet 2019
Focal adhesion	0.0180912	0.104836	13.8908	5	WikiPathways 2021
FOXP3 in COVID-19	0.00249083	0.0313467	187.167	2	WikiPathways 2021
FSH regulation of apoptosis	0.010353	0.074784	18.3136	5	BioPlanet 2019
GAB1 signalosome	0.0162624	0.0914966	45.1261	2	BioPlanet 2019
Galanin receptor pathway	0.00488539	0.0424653	113.638	2	WikiPathways 2021
Gastrin signaling pathway	0.0025785	0.0313467	44.6815	4	WikiPathways 2021
Gastrin-CREB signaling pathway via PKC and MAPK	0.0199074	0.10513	15.9139	4	BioPlanet 2019
Gene expression regulation by hypoxia-inducible factor	0.0441188	0.157357	78.3842	1	BioPlanet 2019
Glial Cell Differentiation	0.0344842	0.13437	112.775	1	WikiPathways 2021
Glycoprotein 1b-IX-V activation signaling	0.00108504	0.0223839	346.392	2	BioPlanet 2019
GnRH secretion	0.0408313	0.192928	20.8848	2	KEGG_2021
G-protein signaling through tubby proteins	0.0247535	0.115042	185.836	1	BioPlanet 2019
Growth hormone receptor signaling	0.0195638	0.10513	38.8884	2	BioPlanet 2019
Hair Follicle Development: Organogenesis - Part 2 of 3	0.0111345	0.0786376	60.7955	2	WikiPathways 2021
Heart development	0.0204295	0.105363	37.5428	2	BioPlanet 2019
Heart development	0.0204295	0.107374	37.5428	2	WikiPathways 2021
Hedgehog signaling pathway	0.0204295	0.107374	37.5428	2	WikiPathways 2021
Hedgehog signaling pathway	0.0319994	0.186213	25.8166	2	KEGG_2021
Hemostasis pathway	0.000118084	0.00880268	42.6579	10	BioPlanet 2019
HIF-2-alpha transcription factor network	0.0125125	0.0819935	55.5117	2	BioPlanet 2019
Hippo-Merlin Signaling Dysregulation	0.0223556	0.112275	19.8754	3	WikiPathways 2021
HIV life cycle	0.00186243	0.027298	231.948	2	BioPlanet 2019
HIV life cycle	0.0213987	0.107379	20.4559	3	BioPlanet 2019
Human cytomegalovirus infection	0.00546408	0.0683079	24.5273	5	KEGG_2021
Human papillomavirus infection	0.0253354	0.171014	11.6153	5	KEGG_2021
Hypertrophy pathway	0.0044345	0.0400879	122.14	2	WikiPathways 2021
Hypertrophy pathway	0.0044345	0.045741	122.14	2	BioPlanet 2019
Hypertrophy pathway	0.00108165	0.0387563	65.5597	4	KEGG_2021
IL-1 signaling pathway	0.00263534	0.0313467	70.1064	3	WikiPathways 2021
IL-1 signaling pathway	0.00359194	0.0408569	38.3393	4	BioPlanet 2019
IL-18 signaling pathway	0.0476684	0.160166	9.28945	4	WikiPathways 2021
IL-2 signaling pathway	0.000132484	0.00880268	153.871	4	BioPlanet 2019
IL-2 signaling pathway	0.00982858	0.074784	66.9516	2	BioPlanet 2019
IL-2 signaling pathway	0.013228	0.0827358	53.1436	2	BioPlanet 2019
IL-2 signaling pathway	1.96532e-05	0.00736103	43.8303	15	BioPlanet 2019
IL-2 signaling pathway	0.0187141	0.105734	40.3126	2	WikiPathways 2021
IL-3 signaling pathway	0.00147779	0.0257227	95.301	3	BioPlanet 2019
IL-3 signaling pathway	0.00147779	0.0257227	95.301	3	BioPlanet 2019
IL-3 signaling pathway	0.00189121	0.0308547	83.7037	3	WikiPathways 2021
IL-4 signaling pathway	0.000175638	0.00880268	91.0265	5	BioPlanet 2019
IL-4 signaling pathway	0.00250059	0.0313467	72.1163	3	WikiPathways 2021
IL-5 signaling pathway	0.0356326	0.140761	14.4519	3	BioPlanet 2019
IL-6 signaling pathway	0.0195638	0.107374	38.8884	2	WikiPathways 2021
IL-6 signaling pathway	0.0492185	0.163183	17.6636	2	BioPlanet 2019
IL-7 signaling pathway	0.00688907	0.0518977	87.7942	2	WikiPathways 2021
IL-7 signaling pathway	0.013228	0.0827358	53.1436	2	BioPlanet 2019
IL-9 signaling pathway	0.00283741	0.0343574	170.013	2	BioPlanet 2019
IL-9 signaling pathway	0.00320529	0.0346409	155.372	2	WikiPathways 2021
Immune system	0.0132887	0.0827358	16.229	5	BioPlanet 2019
Immune system	0.011117	0.076567	10.6559	11	BioPlanet 2019
Inflammatory mediator regulation of TRP channels	0.00148329	0.0387563	57.1836	4	KEGG_2021
Insulin secretion regulation by acetylcholine	0.0489004	0.163183	67.3742	1	BioPlanet 2019
Insulin secretion regulation by fatty acids bound to GPR40 (FFAR1)	0.0393135	0.148963	92.8968	1	BioPlanet 2019
Insulin Signaling	0.046296	0.160166	11.9504	3	WikiPathways 2021
Integration of provirus	0.000679555	0.0157456	493.566	2	BioPlanet 2019
Integrin alpha-2b beta-3 signaling	0.0344842	0.137198	112.775	1	BioPlanet 2019
Integrin-mediated cell adhesion	0.0138218	0.0827358	27.0337	3	BioPlanet 2019
Integrin-mediated Cell Adhesion	0.0141941	0.0949916	26.5904	3	WikiPathways 2021
Integrins in angiogenesis	0.00608144	0.0537677	44.0734	3	BioPlanet 2019
Interferon type I signaling pathways	0.0299258	0.127608	27.3341	2	WikiPathways 2021
Interleukin receptor SHC signaling	0.000362821	0.0112273	194.773	3	BioPlanet 2019
Interleukin signaling pathway	0.000218781	0.00904872	84.4279	5	BioPlanet 2019
Interleukin-11 Signaling Pathway	0.00138426	0.0284402	98.6098	3	WikiPathways 2021
Interleukin-12-mediated signaling events	0.0419931	0.153883	20.372	2	BioPlanet 2019
Jak-STAT signaling pathway	0.00891009	0.0990593	24.5763	4	KEGG_2021
Jak-STAT signaling pathway	0.0177783	0.0986081	16.9672	4	BioPlanet 2019
JNK/MAPK pathway	0.0289101	0.127941	28.1457	2	BioPlanet 2019
Kaposi sarcoma-associated herpesvirus infection	0.00285329	0.0535351	32.3343	5	KEGG_2021
Kit receptor signaling pathway	0.0247535	0.115042	185.836	1	BioPlanet 2019
Kit receptor signaling pathway	0.00283741	0.0343574	170.013	2	BioPlanet 2019
Kit receptor signaling pathway	0.00250059	0.0323914	72.1163	3	BioPlanet 2019
Kit receptor signaling pathway	0.00321884	0.0346409	62.8936	3	WikiPathways 2021
Leptin signaling pathway	0.0374213	0.144748	22.5486	2	BioPlanet 2019
Leukocyte transendothelial migration	0.0195542	0.14783	21.6944	3	KEGG_2021
Leukocyte transendothelial migration	0.020929	0.106949	20.7556	3	BioPlanet 2019
Long-term potentiation	0.0479848	0.163183	18.0754	2	BioPlanet 2019
LPA receptor mediated events	0.00423252	0.045741	54.0807	3	BioPlanet 2019
Mammary gland development pathway - Involution (Stage 4 of 4)	0.0489004	0.160166	67.3742	1	WikiPathways 2021
MAPK signaling pathway	0.0441188	0.157357	78.3842	1	BioPlanet 2019
MAPK signaling pathway	0.0408313	0.15162	20.8848	2	BioPlanet 2019
Mechanisms of transcriptional repression by DNA methylation	0.00249083	0.0323914	187.167	2	BioPlanet 2019
Mechanoregulation and pathology of YAP/TAZ via Hippo and non-Hippo mechanisms	0.0231206	0.113592	33.9204	2	WikiPathways 2021
MET in type 1 papillary renal cell carcinoma	0.0352126	0.134882	23.7743	2	WikiPathways 2021
MET signaling pathway	0.000663247	0.0157456	80.6036	4	BioPlanet 2019
Metastatic brain tumor	0.029631	0.127608	141.433	1	WikiPathways 2021
Microglia Pathogen Phagocytosis Pathway	0.0170632	0.101481	43.4237	2	WikiPathways 2021
MicroRNA for Targeting Cancer Growth and Vascularization in Glioblastoma	0.0344842	0.13437	112.775	1	WikiPathways 2021
Mitophagy	0.0455523	0.204985	18.9441	2	KEGG_2021
Modulators of TCR signaling and T cell activation	0.00353794	0.0347641	59.7187	3	WikiPathways 2021
Molybdenum cofactor biosynthesis	0.029631	0.127941	141.433	1	BioPlanet 2019
Molybdenum cofactor biosynthesis	0.0344842	0.13437	112.775	1	WikiPathways 2021
Muscle contraction	0.0249912	0.115042	31.803	2	BioPlanet 2019
Myometrial relaxation and contraction pathways	0.0428111	0.155855	12.6611	3	BioPlanet 2019
Myometrial relaxation and contraction pathways	0.0434971	0.160166	12.5143	3	WikiPathways 2021
Nectin adhesion pathway	0.00982858	0.074784	66.9516	2	BioPlanet 2019
Netrin mediated repulsion signals	0.0489004	0.163183	67.3742	1	BioPlanet 2019
Netrin mediated repulsion signals	0.0111345	0.076567	60.7955	2	BioPlanet 2019
Neurophilin interactions with VEGF and VEGF receptor	0.0247535	0.115042	185.836	1	BioPlanet 2019
NFAT involvement in hypertrophy of the heart	0.0050044	0.0497759	49.2359	3	BioPlanet 2019
NGF signaling via TRKA from the plasma membrane	0.00484707	0.0490876	33.2548	4	BioPlanet 2019
Nicotinic acetylcholine receptor role in the regulation of apoptosis	0.00359424	0.0408569	142.749	2	BioPlanet 2019
Notch signaling pathway	0.00353794	0.0347641	59.7187	3	WikiPathways 2021
Notch signaling pathway	0.0228427	0.112596	19.5943	3	BioPlanet 2019
Nuclear events mediated by MAP kinases	0.00982858	0.074784	66.9516	2	BioPlanet 2019
Nucleotide excision repair	0.034128	0.137198	24.4263	2	BioPlanet 2019
Oncostatin M	0.000315263	0.0138023	109.251	4	WikiPathways 2021
Oncostatin M	0.0199994	0.10513	13.1842	5	BioPlanet 2019
Oxytocin signaling pathway	0.0421306	0.194212	12.8104	3	KEGG_2021
Pancreatic cancer	0.0479848	0.163183	18.0754	2	BioPlanet 2019
Pathogenic Escherichia coli infection	0.0031158	0.0535351	31.1788	5	KEGG_2021
Pathways in cancer	0.0172012	0.146931	11.3076	7	KEGG_2021
PDGF Pathway	0.0170632	0.101481	43.4237	2	WikiPathways 2021
PDGFB signaling pathway	0.026947	0.123029	17.5407	3	BioPlanet 2019
PELP1 modulation of estrogen receptor activity	0.0344842	0.137198	112.775	1	BioPlanet 2019
Phospholipase C signaling pathway	0.0489004	0.163183	67.3742	1	BioPlanet 2019
Phospholipase D signaling pathway	0.0381646	0.19125	13.7611	3	KEGG_2021
Phospholipids as signaling intermediaries	0.0139609	0.0827358	50.9349	2	BioPlanet 2019
Photodynamic therapy-induced HIF-1 survival signaling	0.0147111	0.0949916	48.8708	2	WikiPathways 2021
PI3K/PLC/TRK pathway	0.0139609	0.0827358	50.9349	2	BioPlanet 2019
PI3K-Akt signaling pathway	0.0325134	0.186213	10.1016	5	KEGG_2021
PI3K-Akt signaling pathway	0.0280088	0.1266	10.9897	5	WikiPathways 2021
Plasma membrane estrogen receptor signaling	0.00112633	0.0224059	109.744	3	BioPlanet 2019
Platelet activation	7.67352e-05	0.0085483	70.9653	7	BioPlanet 2019
Platelet activation	0.000397478	0.0250411	68.5062	5	KEGG_2021
Platelet endothelial cell adhesion molecule 1 (PECAM1) interactions	0.00158105	0.0259012	261.804	2	BioPlanet 2019
Plexin D1 signaling	0.000227436	0.00904872	245.593	3	BioPlanet 2019
Post-translational regulation of adherens junction stability and disassembly	0.00178184	0.027298	86.381	3	BioPlanet 2019
Pre-NOTCH expression and processing	0.0330569	0.137198	25.1065	2	BioPlanet 2019
Prolactin activation of MAPK signaling	0.00631214	0.0544879	43.1419	3	BioPlanet 2019
Prolactin signaling pathway	0.000572857	0.015872	85.656	4	WikiPathways 2021
Prolactin signaling pathway	0.0479848	0.206116	18.0754	2	KEGG_2021
Proteoglycans in cancer	0.000577433	0.0272837	47.1214	6	KEGG_2021
PTP1B signaling pathway	0.0279086	0.125364	28.9958	2	BioPlanet 2019
RAC1/PAK1/p38/MMP2 Pathway	0.0455523	0.160166	18.9441	2	WikiPathways 2021
RANKL signaling pathway	0.0299258	0.128221	27.3341	2	BioPlanet 2019
RANKL signaling pathway	0.0309557	0.129555	26.5584	2	WikiPathways 2021
Rap1 signaling pathway	0.00408968	0.0644124	27.8071	5	KEGG_2021
Ras signaling pathway	0.0291583	0.183697	12.7085	4	KEGG_2021
Ras-independent pathway in NK cell-mediated cytotoxicity	0.00635855	0.0544879	93.2672	2	BioPlanet 2019
Recycling of eIF2-GDP complex	0.0393135	0.148963	92.8968	1	BioPlanet 2019
Reduction of cytosolic calcium levels	0.0489004	0.163183	67.3742	1	BioPlanet 2019
Regulation of actin cytoskeleton	0.0239106	0.167374	14.31	4	KEGG_2021
Regulation of Microtubule Cytoskeleton	8.17123e-05	0.00615566	185.426	4	WikiPathways 2021
Regulation of toll-like receptor signaling pathway	0.0325948	0.133935	15.3875	3	WikiPathways 2021
Regulatory circuits of the STAT3 signaling pathway	0.000632069	0.015872	82.2345	4	WikiPathways 2021
Relaxin signaling pathway	0.026947	0.17562	17.5407	3	KEGG_2021
Renal cell carcinoma	0.0467626	0.205538	18.502	2	KEGG_2021
Renal cell carcinoma	0.0479848	0.163183	18.0754	2	BioPlanet 2019
RhoA signaling pathway	0.021311	0.107379	36.2697	2	BioPlanet 2019
RNA polymerase I transcription	0.0309557	0.131621	26.5584	2	BioPlanet 2019
Robo4 and VEGF Signaling Pathways Crosstalk	0.000366432	0.0138023	803.118	2	WikiPathways 2021
S1P/S1P3 pathway	0.000403221	0.0118207	184.777	3	BioPlanet 2019
SARS-CoV-2 altering angiogenesis via NRP1	0.0247535	0.115265	185.836	1	WikiPathways 2021
Senescence and autophagy	0.00153988	0.0259012	56.2536	4	BioPlanet 2019
Senescence and autophagy	0.00191135	0.0308547	51.1306	4	WikiPathways 2021
Serotonin receptor 2 and ELK-SRF/GATA4 signaling	0.00283741	0.0343574	170.013	2	BioPlanet 2019
Serotonin Receptor 2 and ELK-SRF/GATA4 signaling	0.0044345	0.0400879	122.14	2	WikiPathways 2021
Shigellosis	0.03504	0.189216	11.3428	4	KEGG_2021
SHP2 signaling	0.000189645	0.00880268	133.723	4	BioPlanet 2019
Signal amplification	0.0104725	0.074784	63.7523	2	BioPlanet 2019
Signal regulatory protein (SIRP) family interactions	0.00186243	0.027298	231.948	2	BioPlanet 2019
Signaling by NGF	0.0249823	0.115042	13.9443	4	BioPlanet 2019
Signaling by SCF-KIT	0.00703534	0.0584878	40.5232	3	BioPlanet 2019
Signaling events mediated by HDAC class I	0.00520972	0.0500313	48.1305	3	BioPlanet 2019
Signaling events mediated by stem cell factor receptor (c-Kit)	0.0279086	0.125364	28.9958	2	BioPlanet 2019
Signaling events mediated by T cell protein tyrosine phosphatase (TC-PTP)	0.00120859	0.0232133	105.815	3	BioPlanet 2019
Signaling events mediated by the hedgehog family	0.00584762	0.0525343	99.3316	2	BioPlanet 2019
Signaling events mediated by VEGFR1 and VEGFR2	2.6431e-05	0.00736103	169.296	5	BioPlanet 2019
Signaling events regulated by Ret tyrosine kinase	0.0162624	0.0914966	45.1261	2	BioPlanet 2019
Signaling of hepatocyte growth factor receptor	0.0154783	0.0898065	46.9384	2	BioPlanet 2019
Signaling pathways regulating pluripotency of stem cells	0.0350137	0.189216	14.6324	3	KEGG_2021
Signaling to ERKs	0.0139609	0.0827358	50.9349	2	BioPlanet 2019
Skeletal muscle hypertrophy is regulated via AKT/mTOR pathway	0.0044345	0.045741	122.14	2	BioPlanet 2019
Spinocerebellar ataxia	0.00578268	0.0683079	30.5234	4	KEGG_2021
Splicing regulation through Sam68	0.0489004	0.163183	67.3742	1	BioPlanet 2019
Striated muscle contraction	0.0154783	0.0898065	46.9384	2	BioPlanet 2019
Striated Muscle Contraction Pathway	0.0154783	0.0971694	46.9384	2	WikiPathways 2021
Structural Pathway of Interleukin 1 (IL-1)	0.0249912	0.115265	31.803	2	WikiPathways 2021
Sudden Infant Death Syndrome (SIDS) Susceptibility Pathways	0.0448856	0.160166	12.2277	3	WikiPathways 2021
Sulfur relay system	0.0393135	0.19125	92.8968	1	KEGG_2021
Syndecan 2 pathway	0.0118146	0.0792859	58.0559	2	BioPlanet 2019
TCA cycle in senescence	0.0489004	0.160166	67.3742	1	WikiPathways 2021
Telomerase regulation	0.0443538	0.157357	19.4025	2	BioPlanet 2019
Telomerase RNA component gene hTERC transcriptional regulation	0.0344842	0.137198	112.775	1	BioPlanet 2019
TGF-beta signaling pathway	0.00209353	0.0284414	21.2266	9	BioPlanet 2019
TGF-beta signaling pathway	0.0139626	0.0827358	19.3893	4	BioPlanet 2019
TGF-beta signaling pathway	0.0285812	0.126654	16.8511	3	WikiPathways 2021
Th17 cell differentiation	0.0165478	0.146931	24.1455	3	KEGG_2021
Thrombin signaling through protease-activated receptors	0.000142752	0.00880268	149.463	4	BioPlanet 2019
Thromboxane A2 receptor signaling	0.0319994	0.135028	25.8166	2	BioPlanet 2019
Thymic stromal lymphopoietin (TSLP) pathway	0.0104072	0.074784	32.1548	3	BioPlanet 2019
Thyroid hormone signaling pathway	0.0228427	0.166049	19.5943	3	KEGG_2021
Thyroid stimulating hormone (TSH) signaling pathway	0.000334323	0.0138023	106.701	4	WikiPathways 2021
Thyroid-stimulating hormone signaling pathway	0.000334323	0.010954	106.701	4	BioPlanet 2019
Tight junction	0.0291374	0.127941	16.63	3	BioPlanet 2019
Toll receptor cascades	0.0455881	0.160712	12.088	3	BioPlanet 2019
Toll-like receptor signaling pathway regulation	0.0344004	0.137198	14.8161	3	BioPlanet 2019
Type I hemidesmosome assembly	0.0441188	0.157357	78.3842	1	BioPlanet 2019
VEGF signaling pathway	5.69121e-05	0.00792501	212.863	4	BioPlanet 2019
VEGF signaling pathway	0.000216843	0.0204916	126.833	4	KEGG_2021
VEGF signaling pathway	0.000572857	0.0151943	85.656	4	BioPlanet 2019
VEGF signaling pathway	0.0059792	0.0482607	17.6575	7	WikiPathways 2021
VEGFR1 pathway	0.00800811	0.0646451	78.3205	2	BioPlanet 2019
Viral carcinogenesis	0.0189766	0.14783	16.3538	4	KEGG_2021
Yersinia infection	0.004974	0.0683079	32.843	4	KEGG_2021
